# Supplementary material for: Nocardia genomes are a large reservoir of diverse gene content, biosynthetic gene clusters, and species-specific genes
Source: mBio. 2025 May 23;16(6):e00947-25. doi: 10.1128/mbio.00947-25 (PMC12153302; doi:10.1128/mbio.00947-25)
Supplement: Supplemental tables — Tables S1 to S9. [file mbio.00947-25-s0002.xlsx]

## Sheet: Table S1
Supplementary Table S1: Comprehensive details of the Nocardia genomes studied.
This table lists detailed information for Nocardia genomes, providing the genomic characteristics and quality metrics of the analyzed genomes.
Genome_ids	Species	Strain	Biosample	Isolated from	Assembly level	Genome Size (Mbp)	GC%	Complete BUSCOs (C)
GCA_015477305.1	N. abscessus	N-20	SAMN16551452	Human	Contig	7.95352	68.4	99.7308
GCA_015477435.1	N. abscessus	N-11	SAMN16551443	Human	Contig	6.9454	68.3	99.7308
GCA_015477775.1	N. abscessus	BJ06-0146	SAMN16551423	Human	Contig	8.69828	68.4	99.5962
GCA_015478245.1	N. abscessus	BJ06-0112	SAMN16551399	Human	Contig	7.21988	68.5	99.8654
GCA_000308455.1	N. abscessus	NBRC 100374	SAMD00041774	Human	Contig	8.4104	68.2	98.7887
GCA_001625085.1	N. acidivorans	NBRC 108247	SAMD00040643	NA	Contig	7.57189	66.9	99.3271
GCA_900454335.1	N. africana	NCTC13184	SAMEA104318165	Human	Contig	7.75059	67.9	95.1548
GCA_001612635.1	N. africana	NBRC 100379	SAMD00018765	Human	Contig	7.81098	67.9	99.7308
GCA_004339125.1	N. alba	DSM 44684	SAMN09074704	NA	Scaffold	7.28917	67.7	99.7308
GCA_001612665.1	N. alba	NBRC 108234	SAMD00018780	NA	Contig	7.28275	67.7	99.1925
GCA_001612685.1	N. altamirensis	NBRC 108246	SAMD00018774	NA	Contig	9.82958	66.8	99.3271
GCA_015477605.1	N. amamiensis	BJ06-0157	SAMN16551432	Human	Contig	8.18512	67.6	99.8654
GCA_001612745.1	N. amamiensis	NBRC 102102	SAMD00018766	NA	Contig	8.24302	67.4	97.1736
GCA_900215415.1	N. amikacinitolerans	DSM 45537	SAMN04244553	NA	Scaffold	7.37913	68.7	99.8654
GCA_001612615.1	N. amikacinitolerans	NBRC 108937	SAMD00040644	NA	Contig	7.6459	68.5	99.8654
GCA_001612725.1	N. anaemiae	NBRC 100462	SAMD00018767	Human	Contig	8.61613	65.5	99.5962
GCA_000308375.1	N. aobensis	NBRC 100429	SAMD00041780	Human	Contig	7.54806	68	98.6541
GCA_000308435.1	N. araoensis	NBRC 100135	SAMD00041768	Human	Contig	7.72254	68.4	98.7887
GCA_001310275.1	N. arizonensis	W9405	SAMN03944864	NA	Contig	7.19846	67.9	99.3271
GCA_001618405.1	N. arizonensis	NBRC 108935	SAMD00050603	Human	Contig	7.20198	67.9	99.3271
GCA_011801145.1	N. arthritidis	AUSMDU00012717	SAMN12792937	Human	Complete genome	10.014	66.7	98.9233
GCA_001612765.1	N. arthritidis	NBRC 100137	SAMD00040645	Human	Contig	7.12419	68.5	99.7308
GCA_000308415.1	N. asiatica	NBRC 100129	SAMD00041765	Human	Contig	8.46132	68.4	97.712
GCA_900114685.1	N. asteroides	DSM 43373	SAMN05444423	Human	Contig	6.95484	69.9	99.8654
GCA_900637185.1	N. asteroides	NCTC11293	SAMEA44528668	Human	Complete genome	6.98336	69.9	99.7308
GCA_000308355.2	N. asteroides	NBRC 15531	SAMD00041823	Human	Contig	6.95478	69.9	99.8654
GCA_005863255.1	N. asteroides	ATCC 19247	SAMN11640252	Human	Contig	6.69198	70	99.8654
GCA_003123685.1	N. aurea	SYSU K10002	SAMN08826618	Soil	Contig	9.36849	67.4	99.4616
GCA_015477055.1	N. beijingensis	N-39	SAMN16551471	NA	Contig	7.55835	68.9	99.7308
GCA_015478285.1	N. beijingensis	BJ06-0111	SAMN16551398	Human	Contig	7.53348	68.6	99.7308
GCA_001612785.1	N. beijingensis	NBRC 16342	SAMD00040646	Human	Contig	7.47784	68.9	99.0579
GCA_006716565.1	N. bhagyanarayanae	DSM 103495	SAMN11511976	NA	Contig	7.55594	68.9	99.8654
GCA_015477355.1	N. blacklockiae	N-17	SAMN16551449	Human	Contig	7.935	70	99.5962
GCA_015674855.1	N. bovistercoris	NEAU-351	SAMN16707683	Cow	Scaffold	8.32422	68.2	99.4616
GCA_001689765.1	N. brasiliensis	HUJEG-1	SAMN04441029	Human	Contig	9.19294	68	99.5962
GCA_002209125.2	N. brasiliensis	FDAARGOS_352	SAMN06173365	Human	Complete genome	8.93551	68.2	99.5962
GCA_011801125.1	N. brasiliensis	AUSMDU00024985	SAMN12792795	Human	Complete genome	7.94949	68.4	99.7308
GCA_015478325.1	N. brasiliensis	BJ06-0105	SAMN16551394	Human	Contig	8.60967	68.2	99.4616
GCA_000250675.3	N. brasiliensis	ATCC 700358	SAMN02603853	Human	Complete genome	9.43635	68	99.8654
GCA_000710915.1	N. brasiliensis	IFM 10847	SAMD00036771	Human	Contig	9.15242	68.1	97.5774
GCA_000308475.2	N. brasiliensis	NBRC 14402	SAMD00016800	Human	Contig	8.89509	68.2	99.4616
GCA_015476985.1	N. brasiliensis	N-45	SAMN16551477	Human	Contig	8.48874	68.2	99.0579
GCA_900454265.1	N. brasiliensis	NCTC11294	SAMEA4076718	Human	Contig	8.92145	68.2	99.4616
GCA_000308495.1	N. brevicatena	NBRC 12119	SAMD00041812	NA	Contig	7.00717	67	99.3271
GCA_009858255.1	N. caishijiensis	DSM 44831	SAMN12250502	NA	Scaffold	6.31086	68.2	99.4616
GCA_001612825.1	N. caishijiensis	NBRC 108228	SAMD00040647	NA	Contig	6.29479	68.2	99.4616
GCA_014646135.1	N. camponoti	CGMCC 4.7278	SAMD00245191	NA	Scaffold	5.21471	64.9	99.1925
GCA_000717405.1	N. carnea	NRRL B-1997	SAMN02645334	NA	Contig	7.50379	67.1	99.0579
GCA_000308515.1	N. carnea	NBRC 14403	SAMD00041818	NA	Contig	7.49294	67.1	98.2503
GCA_002236815.1	N. cerradoensis	CNM20130759	SAMN06670805	Human	Contig	9.19164	67.7	99.7308
GCA_012396065.1	N. cerradoensis	IFM 10366	SAMN14517874	Soil	Contig	7.63579	68.2	99.7308
GCA_000308535.1	N. cerradoensis	NBRC 101014	SAMD00041789	NA	Contig	7.60233	68.2	97.9812
GCA_000308815.1	N. concava	NBRC 100430	SAMD00041781	Human	Contig	8.93335	67.7	98.3849
GCA_012395945.1	N. coubleae	DSM 44960	SAMN14517881	Soil	Contig	6.62346	67.9	99.5962
GCA_001612805.1	N. coubleae	NBRC 108252	SAMD00018775	NA	Contig	6.61982	67.9	99.5962
GCA_001613405.1	N. crassostreae	NBRC 100342	SAMD00040648	NA	Contig	8.29315	67.7	98.7887
GCA_002933455.1	N. cyriacigeorgica	MDA3732	SAMN08458267	Human	Contig	6.59225	68.2	99.7308
GCA_002949635.1	N. cyriacigeorgica	MDA3349	SAMN08458266	Human	Complete genome	6.46264	68.289	99.8654
GCA_005863225.1	N. cyriacigeorgica	DSM 44484	SAMN11640232	Human	Contig	6.26282	68.2	99.5962
GCA_005863245.1	N. cyriacigeorgica	EML 446	SAMN11640256	Human	Contig	6.5202	68.2	99.8654
GCA_005863295.1	N. cyriacigeorgica	EML 1456	SAMN11640258	Human	Contig	6.83028	68	99.7308
GCA_010857985.1	N. cyriacigeorgica	CNM20110629	SAMN13867387	Human	Scaffold	6.27487	66.9	99.4616
GCA_010858005.1	N. cyriacigeorgica	CNM20110626	SAMN13867375	Human	Scaffold	6.7489	68.3	99.7308
GCA_010858045.1	N. cyriacigeorgica	CNM20110624	SAMN13867373	Human	Scaffold	6.44556	68.4	99.4616
GCA_010868115.1	N. cyriacigeorgica	CNM20110649	SAMN13870225	Human	Scaffold	6.29468	66.9	99.3271
GCA_010868145.1	N. cyriacigeorgica	CNM20110648	SAMN13870223	Human	Scaffold	6.28993	67	99.5962
GCA_015476895.1	N. cyriacigeorgica	CNM20110639	SAMN16551483	Human	Contig	6.796	68.1	99.8654
GCA_015476905.1	N. cyriacigeorgica	N-51	SAMN16551480	Human	Contig	6.07541	68.3	99.8654
GCA_015476925.1	N. cyriacigeorgica	N-48	SAMN16551475	Human	Contig	6.46081	68	99.8654
GCA_015477145.1	N. cyriacigeorgica	N-43	SAMN16551464	Human	Contig	6.6302	68.2	99.8654
GCA_015477225.1	N. cyriacigeorgica	N-32	SAMN16551458	Human	Contig	6.20409	68.4	99.8654
GCA_015477345.1	N. cyriacigeorgica	N-26	SAMN16551450	Human	Contig	6.78187	68.2	99.7308
GCA_015477645.1	N. cyriacigeorgica	N-18	SAMN16551430	Human	Contig	6.26961	68.3	99.4616
GCA_015477705.1	N. cyriacigeorgica	BJ06-0154	SAMN16551424	Human	Contig	6.69508	68.2	99.8654
GCA_015477725.1	N. cyriacigeorgica	BJ06-0147	SAMN16551426	Human	Contig	6.57773	68.2	99.8654
GCA_015477865.1	N. cyriacigeorgica	BJ06-0149	SAMN16551421	Human	Contig	6.32486	68.3	99.8654
GCA_015477945.1	N. cyriacigeorgica	BJ06-0142	SAMN16551414	Human	Contig	6.42827	68.2	99.7308
GCA_015477975.1	N. cyriacigeorgica	BJ06-0134	SAMN16551412	Human	Contig	6.38556	68.3	99.8654
GCA_015477995.1	N. cyriacigeorgica	BJ06-0132	SAMN16551413	Human	Contig	6.15265	68.4	99.4616
GCA_015478055.1	N. cyriacigeorgica	BJ06-0133	SAMN16551410	Human	Contig	6.42742	68.2	99.8654
GCA_015478075.1	N. cyriacigeorgica	BJ06-0130	SAMN16551407	Human	Contig	6.37067	68.4	99.8654
GCA_015478155.1	N. cyriacigeorgica	BJ06-0127	SAMN16551402	Human	Contig	6.32645	68.3	93.2705
GCA_015478165.1	N. cyriacigeorgica	BJ06-0118	SAMN16551404	Human	Contig	6.34917	68.3	99.8654
GCA_015478375.1	N. cyriacigeorgica	BJ06-0121	SAMN16551391	Human	Contig	6.73137	68.2	99.8654
GCA_015478435.1	N. cyriacigeorgica	BJ06-0062	SAMN16551386	Human	Contig	6.32667	68.4	99.8654
GCA_015478465.1	N. cyriacigeorgica	BJ06-0071	SAMN16551389	Human	Contig	6.44948	68.2	99.1925
GCA_900683635.1	N. cyriacigeorgica	3012STDY6756504	SAMEA103899858	Human	Complete genome	6.47662	68.2	99.8654
GCA_000284035.1	N. cyriacigeorgica	GUH-2	SAMEA2272802	Human	Complete genome	6.19465	68.4	99.7308
GCA_000308555.1	N. cyriacigeorgica	NBRC 100375	SAMD00041775	Human	Contig	6.31131	68.2	97.4428
GCA_010868155.1	N. cyriacigeorgica	CNM20110639	SAMN13870222	Human	Scaffold	6.25032	67	99.3271
GCA_015478255.1	N. cyriacigeorgica	BJ06-0109	SAMN16551397	Human	Contig	5.91532	68.5	99.3271
GCA_002081715.1	N. donostiensis	X1654	SAMN06246728	Human	Contig	5.79592	66.6	98.2503
GCA_002081795.1	N. donostiensis	W9944	SAMN04312206	Human	Contig	5.77271	66.6	99.3271
GCA_015477465.1	N. elegans	N-12	SAMN16551444	Human	Contig	7.28809	68.9	88.0215
GCA_015478225.1	N. elegans	BJ06-0114	SAMN16551400	Human	Contig	6.50575	67.9	96.3661
GCA_001612845.1	N. elegans	NBRC 108235	SAMD00018776	Human	Contig	7.53915	67.9	99.3271
GCA_000308575.1	N. exalbida	NBRC 100660	SAMD00041785	Human	Contig	7.36799	68.6	98.1157
GCA_001182745.2	N. farcinica	NCTC11134	SAMEA2498477	Human	Complete genome	6.45978	70.6053	99.4616
GCA_001704135.1	N. farcinica	TRH1	SAMN05017772	Human	Contig	5.23001	68	94.3472
GCA_002571325.1	N. farcinica	CNM20091955	SAMN07502078	Human	Contig	6.79842	70.5	99.4616
GCA_002571345.1	N. farcinica	CNM20080921	SAMN07502077	Human	Contig	6.81608	70.5	99.3271
GCA_003367415.1	N. farcinica	W6977	SAMN09723209	Human	Complete genome	6.42963	70.6521	99.7308
GCA_013912385.1	N. farcinica	JNQH325	SAMN15594715	Human	Contig	6.09255	70.9	99.0579
GCA_014518325.1	N. farcinica	JNQH326	SAMN16056962	Human	Contig	6.09567	70.9	99.4616
GCA_015477155.1	N. farcinica	N-29	SAMN16551461	Human	Contig	6.14951	70.7	99.5962
GCA_015477235.1	N. farcinica	N-25	SAMN16551457	Human	Contig	5.75837	71.1	99.3271
GCA_015477285.1	N. farcinica	N-23	SAMN16551455	Human	Contig	6.42604	70.6	99.3271
GCA_015477405.1	N. farcinica	N-14	SAMN16551446	Human	Contig	6.18269	70.7	99.5962
GCA_015477485.1	N. farcinica	N-9	SAMN16551441	Human	Contig	6.13467	70.7	99.3271
GCA_015477525.1	N. farcinica	N-7	SAMN16551439	Human	Contig	6.31115	70.7	99.4616
GCA_015477535.1	N. farcinica	N-4	SAMN16551436	Human	Contig	6.38649	70.6	99.1925
GCA_015477555.1	N. farcinica	N-3	SAMN16551435	Human	Contig	6.53218	70.3	99.3271
GCA_015477585.1	N. farcinica	N-1	SAMN16551433	Human	Contig	6.2924	70.5	99.4616
GCA_015477655.1	N. farcinica	BJ06-0153	SAMN16551429	Human	Contig	6.35537	70.7	99.3271
GCA_015477685.1	N. farcinica	BJ06-0151	SAMN16551428	Human	Contig	6.30444	70.8	99.4616
GCA_015477715.1	N. farcinica	BJ06-0150	SAMN16551427	Human	Contig	6.23592	70.7	99.4616
GCA_015477815.1	N. farcinica	BJ06-0138	SAMN16551418	Human	Contig	6.1824	70.7	99.4616
GCA_015477875.1	N. farcinica	BJ06-0139	SAMN16551419	Human	Contig	6.15814	70.8	99.5962
GCA_015477905.1	N. farcinica	BJ06-0137	SAMN16551417	Human	Contig	5.99288	70.8	99.4616
GCA_015477925.1	N. farcinica	BJ06-0136	SAMN16551416	Human	Contig	6.39609	70.7	99.5962
GCA_015477955.1	N. farcinica	BJ06-0135	SAMN16551415	Human	Contig	6.35321	70.7	99.3271
GCA_015478025.1	N. farcinica	BJ06-0129	SAMN16551409	Human	Contig	6.54089	70.5	99.4616
GCA_015478035.1	N. farcinica	BJ06-0128	SAMN16551408	Human	Contig	6.55173	70.4	99.4616
GCA_015478045.1	N. farcinica	BJ06-0131	SAMN16551411	Human	Contig	6.53409	70.7	99.5962
GCA_015478125.1	N. farcinica	BJ06-0126	SAMN16551406	Human	Contig	6.26489	70.7	99.4616
GCA_015478265.1	N. farcinica	BJ06-0108	SAMN16551396	Human	Contig	5.90439	70.9	97.712
GCA_015478335.1	N. farcinica	BJ06-0101	SAMN16551393	Human	Contig	6.63515	70.5	99.3271
GCA_015478355.1	N. farcinica	BJ06-0096	SAMN16551390	Human	Contig	6.1787	70.8	99.0579
GCA_015478425.1	N. farcinica	BJ06-0064	SAMN16551387	Human	Contig	6.15654	70.8	99.0579
GCA_015478475.1	N. farcinica	BJ06-0065	SAMN16551388	Human	Contig	6.20898	70.6	99.5962
GCA_015478485.1	N. farcinica	BJ06-0057	SAMN16551384	Human	Contig	6.34992	70.7	99.3271
GCA_015478525.1	N. farcinica	BJ06-0060	SAMN16551385	Human	Contig	6.34408	70.7	99.3271
GCA_015478545.1	N. farcinica	BJ06-0054	SAMN16551382	Human	Contig	6.25633	70.8	99.1925
GCA_900156775.1	N. farcinica	DSM 43257	SAMN05421776	Human	Contig	6.40689	70.7	99.5962
GCA_900683605.2	N. farcinica	3012STDY6733949	SAMEA101172418	Human	Contig	6.14086	70.9	99.4616
GCA_000009805.1	N. farcinica	IFM 10152	SAMD00061069	Human	Complete genome	6.29234	70.6615	99.7308
GCA_001612925.1	N. farcinica	NBRC 15532	SAMD00018768	Human	Contig	6.37825	70.7	98.7887
GCA_015478555.1	N. farcinica	BJ06-0055	SAMN16551383	Human	Contig	6.03364	70.9	99.3271
GCA_012396035.1	N. flavorosea	JCM 3332	SAMN14517872	Human	Contig	7.45664	67.1	99.3271
GCA_015477805.1	N. flavorosea	BJ06-0141	SAMN16551420	Soil	Contig	6.39085	67.6	99.5962
GCA_001613385.1	N. flavorosea	NBRC 108225	SAMD00040650	NA	Contig	7.44017	67.1	99.3271
GCA_002846365.1	N. fluminea	DSM 44489	SAMN04489843	NA	Contig	8.0577	67.5	99.5962
GCA_012396055.1	N. gamkensis	DSM 44956	SAMN14517873	Soil	Contig	7.72804	68.4	99.7308
GCA_013181665.1	N. gamkensis	NRRL B-24450	SAMN04880493	NA	Contig	7.75214	68.3	99.7308
GCA_001612985.1	N. gamkensis	NBRC 108242	SAMD00040651	Water bodies	Contig	7.70979	68.4	99.4616
GCA_013839485.1	N. gipuzkoensis	234509	SAMN15424934	Human	Contig	8.07309	68.5	99.5962
GCA_012843125.1	N. globerula	W9364	SAMN14517869	NA	Contig	6.48063	61.7	98.9233
GCA_017875645.1	N. goodfellowii	DSM 45516	SAMN05878021	NA	Contig	7.98243	67.3	99.7308
GCA_001613445.1	N. grenadensis	NBRC 108939	SAMD00040652	NA	Contig	6.52012	68.2	98.7887
GCA_001612885.1	N. harenae	NBRC 108248	SAMD00040653	NA	Contig	6.14429	72	99.3271
GCA_015477835.1	N. higoensis	BJ06-0143	SAMN16551422	Human	Contig	6.28923	69	99.8654
GCA_000308595.1	N. higoensis	NBRC 100133	SAMD00041767	Human	Contig	6.98071	69.3	99.3271
GCA_001612905.1	N. ignorata	NBRC 108230	SAMD00040654	NA	Contig	7.01316	67.7	99.1925
GCA_004362495.1	N. ignorata	DSM 44496	SAMN09074772	NA	Scaffold	7.02299	67.7	99.3271
GCA_001612945.1	N. inohanensis	NBRC 100128	SAMD00040655	Human	Contig	8.11801	67.8	99.4616
GCA_001613145.1	N. jejuensis	NBRC 103114	SAMD00018769	NA	Contig	8.6542	67.6	99.3271
GCA_000308615.1	N. jiangxiensis	NBRC 101359	SAMD00041792	NA	Contig	10.4459	66.8	99.3271
GCA_014645735.1	N. jinanensis	CGMCC 4.3508	SAMD00245170	NA	Scaffold	8.00013	67.3	99.1925
GCA_001482675.1	N. jinanensis	NBRC 108249	SAMN04120645	Soil	Scaffold	5.03925	67.4	61.1036
GCA_001612965.1	N. kruczakiae	NBRC 101016	SAMD00040657	Human	Contig	7.32438	68	99.5962
GCA_001613045.1	N. lijiangensis	NBRC 108240	SAMD00040658	NA	Contig	8.1598	68.5	97.712
GCA_001886715.1	N. mangyaensis	Y48	SAMN06019995	Soil	Complete genome	7.31011	68.1	100
GCA_003350525.1	N. mexicana	DSM 44952	SAMN09074698	Human	Scaffold	8.98121	68.7	99.3271
GCA_001613165.1	N. mexicana	NBRC 108244	SAMD00018777	Human	Contig	8.95559	68.7	98.5195
GCA_001613505.1	N. mikamii	NBRC 108933	SAMD00040659	Human	Contig	7.56281	68	99.7308
GCA_001613065.1	N. miyunensis	NBRC 108239	SAMD00018779	NA	Contig	10.5201	67	98.9233
GCA_003182135.1	N. neocaledoniensis	DSM 44717	SAMN09074699	NA	Scaffold	7.32307	69.7	99.7308
GCA_007990735.1	N. neocaledoniensis	NBRC 108232	SAMD00169716	NA	Contig	7.25544	69.6	96.6353
GCA_000308655.1	N. niigatensis	NBRC 100131	SAMD00041766	Human	Contig	8.22421	68.2	99.1925
GCA_007990755.1	N. ninae	NBRC 108245	SAMD00169717	Human	Contig	9.69874	66.9	97.8466
GCA_001613465.1	N. niwae	NBRC 108934	SAMD00040660	Human	Contig	7.30536	68.8	99.7308
GCA_002933465.1	N. nova	MDA0897	SAMN08458269	Human	Contig	7.07411	67.5	100
GCA_002933495.1	N. nova	BAA2227	SAMN08458270	Human	Contig	7.96776	67.9	99.4616
GCA_002933515.1	N. nova	MDA3139	SAMN08458274	Human	Contig	7.85279	68	99.5962
GCA_002933535.1	N. nova	ATCC 10905	SAMN08458271	Human	Contig	7.49441	67.3	100
GCA_002933545.1	N. nova	MDA3397	SAMN08458272	Human	Contig	8.012	67.9	99.5962
GCA_002933575.1	N. nova	MDA5529	SAMN08458273	Human	Contig	7.71096	68	99.8654
GCA_003023865.1	N. nova	ATCC 33727	SAMN08458275	Human	Contig	7.55383	67.9	99.8654
GCA_015476965.1	N. nova	N-46	SAMN16551478	Human	Contig	7.63893	68	99.8654
GCA_015477615.1	N. nova	BJ06-0156	SAMN16551431	Human	Contig	7.73889	67.8	99.5962
GCA_001613005.1	N. nova	NBRC 15556	SAMD00040661	NA	Contig	7.84977	67.9	98.3849
GCA_000523235.1	N. nova	SH22a	SAMN02641505	NA	Complete genome	8.34853	67.8	99.5962
GCA_007362295.1	N. otitidiscaviarum	NEB252	SAMN12284987	Human	Complete genome	7.68758	69.1	99.8654
GCA_015477005.1	N. otitidiscaviarum	N-42	SAMN16551474	Human	Contig	7.82245	68.9	99.7308
GCA_015477295.1	N. otitidiscaviarum	N-22	SAMN16551454	Human	Contig	7.69707	69	99.8654
GCA_015477415.1	N. otitidiscaviarum	N-15	SAMN16551447	Human	Contig	7.30431	69	99.3271
GCA_015478205.1	N. otitidiscaviarum	BJ06-0120	SAMN16551403	Human	Contig	7.55378	69	99.7308
GCA_900454305.1	N. otitidiscaviarum	NCTC1934	SAMEA103980426	Guinea pig	Contig	7.53604	69	99.8654
GCA_000308635.1	N. otitidiscaviarum	NBRC 14405	SAMD00041819	Human	Contig	7.48255	69	99.3271
GCA_000308675.1	N. paucivorans	NBRC 100373	SAMD00041773	Human	Contig	6.00107	66.6	98.6541
GCA_000308755.1	N. pneumoniae	NBRC 100136	SAMD00041769	Human	Contig	7.5882	68.1	99.3271
GCA_001304815.1	N. pseudobrasiliensis	DSM 44290	SAMD00031899	Human	Scaffold	8.8551	68.1	96.7699
GCA_003350585.1	N. pseudobrasiliensis	IFM 0761	SAMN09074773	Human	Scaffold	8.40794	67.3	99.7308
GCA_001613105.1	N. pseudobrasiliensis	NBRC 108224	SAMD00040662	Human	Contig	8.40298	67.3	99.4616
GCA_001613225.1	N. pseudovaccinii	NBRC 100343	SAMD00018770	NA	Contig	9.93851	65.7	95.9623
GCA_003315035.1	N. puris	N-28	SAMN09074705	Human	Scaffold	7.69415	69.8	99.8654
GCA_015477185.1	N. puris	BJ06-0122	SAMN16551460	Human	Contig	7.91039	69.7	99.8654
GCA_015477495.1	N. puris	N-10	SAMN16551442	Human	Contig	7.57828	70	99.7308
GCA_015478145.1	N. puris	DSM 44599	SAMN16551405	Human	Contig	6.96227	70	99.3271
GCA_001613185.1	N. puris	NBRC 108233	SAMD00040663	Human	Contig	7.67729	69.8	99.3271
GCA_000721005.1	N. rhamnosiphila	NRRL B-24637	SAMN02645234	NA	Contig	7.67316	68.5	99.0579
GCA_001613485.1	N. rhamnosiphila	NBRC 108938	SAMD00040664	Soil	Contig	7.74927	68.4	99.0579
GCA_014646295.1	N. rhizosphaerihabitans	CGMCC 4.7329	SAMD00245201	NA	Scaffold	7.6798	68.4	100
GCA_001613285.1	N. salmonicida	NBRC 100376	SAMD00018782	NA	Contig	7.55247	67	99.7308
GCA_001613085.1	N. salmonicida	NBRC 13393	SAMD00018771	NA	Contig	8.25316	67	99.4616
GCA_001612865.1	N. salmonicida subsp. cummidelens	NBRC 100378	SAMD00040649	NA	Contig	7.50065	67.1	99.7308
GCA_000583715.2	N. seriolae	N-2927	SAMD00023549	Fish	Contig	7.75829	68.3	99.3271
GCA_001192935.1	N. seriolae	U-1	SAMD00034930	Fish	Contig	7.76602	68.3	99.1925
GCA_001865855.1	N. seriolae	EM150506	SAMN05225369	Fish	Complete genome	8.30452	68.1	99.4616
GCA_001885535.1	N. seriolae	CK-14008	SAMN05225368	Fish	Contig	8.37075	68.1	98.9233
GCA_002093935.1	N. seriolae	SY-24	SAMN06315324	Fish	Scaffold	7.89197	68.2	99.0579
GCA_002356035.1	N. seriolae	UTF1	SAMD00066002	Fish	Complete genome	8.12173	68.1	98.9233
GCA_003013595.1	N. seriolae	HSY-NS01	SAMN08667445	Fish	Contig	7.90714	68.2	99.0579
GCA_003667075.1	N. seriolae	HSY-NS02	SAMN10130794	NA	Scaffold	7.7622	68.2	99.0579
GCA_009712165.1	N. seriolae	PY_31	SAMN12164967	Fish	Contig	7.68031	68.3	99.1925
GCA_009712405.1	N. seriolae	VT_62	SAMN12164972	Fish	Contig	7.69712	68.3	98.9233
GCA_009712505.1	N. seriolae	NT_50	SAMN12164971	Fish	Contig	7.96043	68.2	99.0579
GCA_009712515.1	N. seriolae	KH_11	SAMN12164969	Fish	Contig	7.66261	68.3	97.8466
GCA_009712525.1	N. seriolae	PY_37	SAMN12164968	Fish	Contig	7.5526	68.3	96.2315
GCA_009712555.1	N. seriolae	KH_21	SAMN12164970	Fish	Contig	7.72159	68.2	99.1925
GCA_009712575.1	N. seriolae	VT_45	SAMN12164966	NA	Contig	7.93762	68.2	99.0579
GCA_014117305.1	N. seriolae	MH196537	SAMN15656457	Fish	Chromosome	8.26254	68.1	99.0579
GCA_015209825.1	N. seriolae	NK201610020	SAMN16425486	Fish	Chromosome	8.31038	68.1	99.1925
GCA_007990715.1	N. seriolae	NBRC 15557	SAMD00169714	Fish	Contig	7.60646	68.3	99.3271
GCA_000763165.1	N. seriolae	ZJ0503	SAMN02800874	Fish	Scaffold	7.70809	68.3	99.1925
GCA_018223685.1	N. seriolae	TL20	SAMN18838084	Fish	Chromosome	8.29881	68.1	99.1925
GCA_001613125.1	N. shimofusensis	NBRC 100134	SAMD00040665	NA	Contig	6.33168	69.1	99.5962
GCA_001613205.1	N. sienata	NBRC 100364	SAMD00040666	Human	Contig	6.83633	68.2	99.1925
GCA_012395985.1	N. speluncae	DSM 45078	SAMN14517878	NA	Contig	7.40866	66.9	99.1925
GCA_001613245.1	N. speluncae	NBRC 108251	SAMD00018778	Soil	Contig	7.39579	66.9	98.9233
GCA_003696265.1	N. stercoris	NEAU-LL90	SAMN10284878	Cow	Scaffold	7.5458	69.1	99.5962
GCA_000308695.1	N. takedensis	NBRC 100417	SAMD00041777	Human	Contig	8.03387	69.5	98.2503
GCA_003202065.1	N. tenerifensis	DSM 44704	SAMN09074703	NA	Scaffold	9.84041	68.5	99.3271
GCA_000308715.1	N. tenerifensis	NBRC 101015	SAMD00041790	NA	Contig	9.73157	68.4	95.6931
GCA_001625105.1	N. terpenica	IFM 0406	SAMN04426989	Human	Scaffold	9.28223	68.5	98.6541
GCA_002568625.1	N. terpenica	AUSMDU00012715	SAMN07764296	Human	Complete genome	8.91854	68.4984	99.3271
GCA_011801165.1	N. terpenica	NC_YFY_NT001	SAMN12816807	Human	Complete genome	9.30687	68.5	98.6541
GCA_013186535.1	N. terpenica	IFM 0706	SAMN14995212	Human	Contig	9.26995	68.5	99.3271
GCA_015476995.1	N. terpenica	N-41	SAMN16551473	Human	Contig	7.98142	69	95.2894
GCA_015477045.1	N. terpenica	N-38	SAMN16551470	Human	Contig	8.06987	69	95.1548
GCA_015477085.1	N. terpenica	N-36	SAMN16551468	Human	Contig	8.16189	69	95.6931
GCA_015477095.1	N. terpenica	N-35	SAMN16551467	Human	Contig	8.16294	69	95.6931
GCA_015477105.1	N. terpenica	N-34	SAMN16551466	Human	Contig	7.49012	69.1	93.1359
GCA_000320925.1	N. terpenica	NBRC 100888	SAMD00041786	Human	Contig	8.63246	68.3	68.1023
GCA_000308775.1	N. testacea	NBRC 100365	SAMD00041772	Human	Contig	7.26841	68.5	97.8466
GCA_000308795.1	N. thailandica	NBRC 100428	SAMD00041779	Human	Contig	6.82183	71.6	98.1157
GCA_014203315.1	N. transvalensis	DSM 43582	SAMN05878101	Human	Contig	8.39832	69.2	99.4616
GCA_015477765.1	N. transvalensis	BJ06-0148	SAMN16551425	Human	Contig	8.05153	67.5	97.5774
GCA_000308875.1	N. transvalensis	NBRC 15921	SAMD00041825	Human	Contig	8.3833	69.2	98.9233
GCA_013004475.1	N. uniformis	JCM 3224	SAMN14517877	NA	Contig	8.90671	66	99.4616
GCA_001613345.1	N. uniformis	NBRC 13702	SAMD00040667	Soil	Contig	8.76666	66	99.3271
GCA_001613305.1	N. vaccinii	NBRC 15922	SAMD00040668	NA	Contig	9.22404	66.7	99.5962
GCA_012396005.1	N. vermiculata	JCM 12354	SAMN14517876	Human	Contig	6.70245	67	99.8654
GCA_001613265.1	N. vermiculata	NBRC 100427	SAMD00040669	Human	Contig	6.68798	67	99.7308
GCA_012396305.1	N. veterana	DSM 44445	SAMN14517858	Human	Contig	6.80091	68.2	99.8654
GCA_000308855.1	N. veterana	NBRC 100344	SAMD00041771	Human	Contig	6.78521	68.2	99.3271
GCA_000308835.1	N. vinacea	NBRC 16497	SAMD00041831	Human	Contig	10.1553	65.5	97.712
GCA_000811985.1	N. vulneris	W9851	SAMN02799571	Human	Contig	9.33764	68.1	99.0579
GCA_001613425.1	N. vulneris	NBRC 108936	SAMD00040670	NA	Contig	9.37761	68.1	99.0579
GCA_014466955.1	N. wallacei	FMUON74	SAMD00238642	Human	Complete genome	7.89286	69.1885	99.3271
GCA_001613365.1	N. xishanensis	NBRC 101358	SAMD00040671	NA	Contig	7.69494	68.4	98.9233
GCA_001613325.1	N. yamanashiensis	NBRC 100130	SAMD00018773	Human	Contig	9.09592	68.1	99.7308
GCA_003626895.1	N. yunnanensis	CFH S0054	SAMN10135935	Soil	Chromosome	7.93144	68.4	99.8654

## Sheet: Table S2
Supplementary Table S2: Genomic annotation of the analyzed Nocardia genomes from Prokka analysis.
This table presents the summary statistics of genomic annotation including the total number of genes, the number of protein-coding sequences (CDSs) and the number of hypothetical proteins.
Species	Strain	Total no. of genes	No. of CDS	Hypothetical proteins
N. abscessus	BJ06-0146	6379	6308	3407
N. abscessus	N-20	6564	6499	3386
N. abscessus	BJ06-0112	7207	7132	3783
N. abscessus	N-11	7903	7830	4358
N. abscessus	NBRC 100374	7848	7773	4352
N. acidivorans	NBRC 108247	7188	7110	3856
N. africana	NCTC13184	7210	7151	3838
N. africana	NBRC 100379	7385	7319	3960
N. alba	DSM 44684	6675	6606	3335
N. alba	NBRC 108234	6662	6597	3323
N. altamirensis	NBRC 108246	8941	8869	4990
N. amamiensis	BJ06-0157	7629	7556	4387
N. amamiensis	NBRC 102102	7824	7754	4596
N. amikacinitolerans	DSM 45537	6651	6579	3451
N. amikacinitolerans	NBRC 108937	6889	6815	3606
N. anaemiae	NBRC 100462	7890	7819	4215
N. aobensis	NBRC 100429	7012	6943	3596
N. araoensis	NBRC 100135	7234	7166	3905
N. arizonensis	W9405	6635	6572	3689
N. arizonensis	NBRC 108935	6647	6582	3699
N. arthritidis	AUSMDU00012717	9208	9134	5022
N. arthritidis	NBRC 100137	6592	6532	3434
N. asiatica	NBRC 100129	8101	8033	4791
N. asteroides	DSM 43373	6193	6127	3125
N. asteroides	NCTC11293	6439	6371	3263
N. asteroides	NBRC 15531	6452	6382	3274
N. asteroides	ATCC 19247	6456	6376	3263
N. aurea	SYSU K10002	8739	8657	4776
N. beijingensis	N-39	6847	6784	3626
N. beijingensis	BJ06-0111	6906	6838	3548
N. beijingensis	NBRC 16342	6897	6831	3626
N. bhagyanarayanae	DSM 103495	6731	6657	3408
N. blacklockiae	N-17	7132	7064	3727
N. bovistercoris	NEAU-351	7462	7397	4084
N. brasiliensis	FDAARGOS_352	7344	7264	3794
N. brasiliensis	AUSMDU00024985	7789	7724	3991
N. brasiliensis	BJ06-0105	8156	8083	4178
N. brasiliensis	HUJEG-1	8592	8517	4442
N. brasiliensis	NBRC 14402	8165	8098	4225
N. brasiliensis	ATCC 700358	8405	8335	4366
N. brasiliensis	IFM 10847	8517	8450	4505
N. brasiliensis	N-45	7720	7649	3967
N. brasiliensis	NCTC11294	8152	8079	4187
N. brevicatena	NBRC 12119	6821	6755	3840
N. caishijiensis	DSM 44831	5755	5686	2880
N. caishijiensis	NBRC 108228	5734	5664	2865
N. camponoti	CGMCC 4.7278	4839	4767	2474
N. carnea	NRRL B-1997	6983	6923	3577
N. carnea	NBRC 14403	6933	6871	3513
N. cerradoensis	IFM 10366	7007	6942	3527
N. cerradoensis	CNM20130759	8403	8327	4447
N. cerradoensis	NBRC 101014	7152	7087	3724
N. concava	NBRC 100430	8487	8402	4511
N. coubleae	DSM 44960	6157	6095	3106
N. coubleae	NBRC 108252	6148	6090	3105
N. crassostreae	NBRC 100342	8203	8121	4361
N. cyriacigeorgica	3012STDY6756504	5486	5421	2742
N. cyriacigeorgica	CNM20110648	5625	5557	2841
N. cyriacigeorgica	BJ06-0133	5644	5571	2863
N. cyriacigeorgica	N-51	5703	5636	2883
N. cyriacigeorgica	BJ06-0121	5723	5643	2951
N. cyriacigeorgica	BJ06-0142	5734	5672	2953
N. cyriacigeorgica	MDA3349	5739	5670	2884
N. cyriacigeorgica	CNM20110629	5744	5674	2886
N. cyriacigeorgica	CNM20110626	5766	5700	2884
N. cyriacigeorgica	BJ06-0154	5771	5706	2957
N. cyriacigeorgica	N-32	5806	5738	3025
N. cyriacigeorgica	BJ06-0147	5819	5756	3011
N. cyriacigeorgica	BJ06-0149	5822	5759	3011
N. cyriacigeorgica	BJ06-0071	5827	5761	2999
N. cyriacigeorgica	CNM20110624	5841	5773	3027
N. cyriacigeorgica	CNM20110639	5842	5774	3028
N. cyriacigeorgica	MDA3732	5847	5779	2953
N. cyriacigeorgica	DSM 44484	5863	5800	3021
N. cyriacigeorgica	N-26	5863	5796	2960
N. cyriacigeorgica	CNM20110649	5867	5798	3022
N. cyriacigeorgica	BJ06-0130	5909	5836	3060
N. cyriacigeorgica	N-43	5974	5907	3066
N. cyriacigeorgica	BJ06-0132	5996	5934	3222
N. cyriacigeorgica	BJ06-0127	6003	5935	3131
N. cyriacigeorgica	EML 1456	6029	5959	3231
N. cyriacigeorgica	BJ06-0062	6063	5994	3145
N. cyriacigeorgica	BJ06-0118	6150	6081	3219
N. cyriacigeorgica	EML 446	6199	6133	3283
N. cyriacigeorgica	N-48	6230	6159	3323
N. cyriacigeorgica	N-18	6245	6178	3353
N. cyriacigeorgica	BJ06-0134	6298	6226	3475
N. cyriacigeorgica	NBRC 100375	5871	5806	3119
N. cyriacigeorgica	GUH-2	6176	6109	3228
N. cyriacigeorgica	CNM20110639	5371	5311	2682
N. cyriacigeorgica	BJ06-0109	5765	5700	2961
N. donostiensis	X1654	5165	5102	2607
N. donostiensis	W9944	5291	5229	2739
N. elegans	N-12	5963	5906	3000
N. elegans	BJ06-0114	6901	6837	3665
N. elegans	NBRC 108235	6989	6927	3617
N. exalbida	NBRC 100660	6834	6765	3609
N. farcinica	BJ06-0064	5419	5351	2600
N. farcinica	N-23	5554	5489	2752
N. farcinica	BJ06-0153	5666	5592	2860
N. farcinica	CNM20091955	5727	5658	2885
N. farcinica	DSM 43257	5753	5685	2873
N. farcinica	BJ06-0065	5761	5689	2863
N. farcinica	BJ06-0150	5767	5697	2811
N. farcinica	BJ06-0151	5775	5703	2925
N. farcinica	BJ06-0126	5778	5711	2857
N. farcinica	NCTC11134	5782	5708	2812
N. farcinica	N-29	5787	5720	2879
N. farcinica	BJ06-0131	5791	5724	2880
N. farcinica	BJ06-0101	5791	5724	2909
N. farcinica	JNQH325	5819	5747	2973
N. farcinica	N-14	5819	5746	2923
N. farcinica	JNQH326	5852	5777	2973
N. farcinica	BJ06-0108	5875	5801	2926
N. farcinica	BJ06-0138	5879	5805	3019
N. farcinica	W6977	5922	5850	2982
N. farcinica	CNM20080921	5937	5867	2996
N. farcinica	TRH1	5939	5872	3038
N. farcinica	BJ06-0137	5942	5872	3010
N. farcinica	BJ06-0139	5955	5890	3005
N. farcinica	BJ06-0060	5956	5884	3005
N. farcinica	BJ06-0054	5957	5885	3067
N. farcinica	N-1	5979	5907	3006
N. farcinica	N-3	6006	5933	3090
N. farcinica	BJ06-0057	6015	5925	3035
N. farcinica	BJ06-0128	6039	5965	3137
N. farcinica	BJ06-0096	6127	6061	3161
N. farcinica	BJ06-0129	6152	6073	3168
N. farcinica	3012STDY6733949	6153	6078	3203
N. farcinica	N-7	6239	6163	3268
N. farcinica	N-9	6256	6181	3282
N. farcinica	N-4	6304	6238	3338
N. farcinica	N-25	6320	6246	3337
N. farcinica	BJ06-0135	6467	6382	3384
N. farcinica	BJ06-0136	6515	6428	3424
N. farcinica	NBRC 15532	4887	4831	2310
N. farcinica	IFM 10152	6206	6124	3210
N. farcinica	BJ06-0055	6161	6079	3161
N. flavorosea	JCM 3332	5845	5782	3005
N. flavorosea	BJ06-0141	6926	6859	3580
N. flavorosea	NBRC 108225	6903	6838	3566
N. fluminea	DSM 44489	7555	7473	3972
N. gamkensis	DSM 44956	7146	7075	3843
N. gamkensis	NRRL B-24450	7157	7089	3873
N. gamkensis	NBRC 108242	7188	7117	3885
N. gipuzkoensis	234509	7392	7319	3986
N. globerula	W9364	6089	6029	2707
N. goodfellowii	DSM 45516	7465	7387	3871
N. grenadensis	NBRC 108939	6116	6057	3164
N. harenae	NBRC 108248	5653	5590	2791
N. higoensis	BJ06-0143	5774	5703	3065
N. higoensis	NBRC 100133	6366	6294	3137
N. ignorata	NBRC 108230	6674	6600	3475
N. ignorata	DSM 44496	6674	6601	3471
N. inohanensis	NBRC 100128	7482	7401	3797
N. jejuensis	NBRC 103114	7680	7590	4035
N. jiangxiensis	NBRC 101359	9695	9626	4869
N. jinanensis	CGMCC 4.3508	7260	7196	3754
N. jinanensis	NBRC 108249	4682	4637	2454
N. kruczakiae	NBRC 101016	6725	6658	3355
N. lijiangensis	NBRC 108240	7336	7251	3943
N. mangyaensis	Y48	6659	6586	3461
N. mexicana	DSM 44952	8226	8153	4281
N. mexicana	NBRC 108244	8250	8180	4315
N. mikamii	NBRC 108933	6827	6764	3442
N. miyunensis	NBRC 108239	9622	9557	4875
N. neocaledoniensis	DSM 44717	6798	6727	3483
N. neocaledoniensis	NBRC 108232	6900	6828	3635
N. niigatensis	NBRC 100131	7719	7641	4136
N. ninae	NBRC 108245	9048	8968	5112
N. niwae	NBRC 108934	6769	6699	3633
N. nova	MDA3397	6630	6565	3489
N. nova	BJ06-0156	6961	6897	3532
N. nova	BAA2227	7001	6939	3618
N. nova	N-46	7099	7032	3541
N. nova	MDA5529	7112	7047	3903
N. nova	MDA0897	7139	7076	3572
N. nova	ATCC 10905	7175	7110	3749
N. nova	MDA3139	7330	7264	3686
N. nova	ATCC 33727	7366	7298	3720
N. nova	NBRC 15556	7216	7154	3688
N. nova	SH22a	7648	7578	3928
N. otitidiscaviarum	N-42	6673	6589	3371
N. otitidiscaviarum	BJ06-0120	6946	6856	3604
N. otitidiscaviarum	NCTC1934	6956	6861	3582
N. otitidiscaviarum	NEB252	6974	6884	3565
N. otitidiscaviarum	N-22	6991	6909	3553
N. otitidiscaviarum	N-15	7279	7189	3833
N. otitidiscaviarum	NBRC 14405	6971	6874	3561
N. paucivorans	NBRC 100373	5450	5380	2911
N. pneumoniae	NBRC 100136	6825	6758	3638
N. pseudobrasiliensis	IFM 0761	7977	7910	4194
N. pseudobrasiliensis	DSM 44290	8001	7935	4156
N. pseudobrasiliensis	NBRC 108224	8028	7963	4192
N. pseudovaccinii	NBRC 100343	9379	9305	5329
N. puris	N-28	6369	6297	3305
N. puris	N-10	6894	6818	3707
N. puris	BJ06-0122	7112	7034	3903
N. puris	DSM 44599	7311	7234	4006
N. puris	NBRC 108233	7204	7125	4003
N. rhamnosiphila	NBRC 108938	6988	6925	3522
N. rhamnosiphila	NRRL B-24637	7122	7060	3666
N. rhizosphaerihabitans	CGMCC 4.7329	7089	7014	3583
N. salmonicida	NBRC 100376	7086	7020	3631
N. salmonicida	NBRC 13393	7842	7775	4245
N. salmonicida subsp. cummidelens	NBRC 100378	7022	6956	3617
N. seriolae	VT_62	7225	7151	3860
N. seriolae	PY_37	7296	7236	3987
N. seriolae	KH_11	7312	7241	3923
N. seriolae	UTF1	7316	7249	3943
N. seriolae	HSY-NS01	7338	7262	3935
N. seriolae	SY-24	7353	7274	3950
N. seriolae	VT_45	7392	7317	3979
N. seriolae	PY_31	7395	7319	3976
N. seriolae	CK-14008	7519	7441	4070
N. seriolae	KH_21	7524	7446	4068
N. seriolae	NK201610020	7583	7506	4032
N. seriolae	NT_50	7597	7515	4052
N. seriolae	MH196537	7733	7648	4052
N. seriolae	HSY-NS02	7850	7762	4131
N. seriolae	EM150506	7867	7781	4120
N. seriolae	N-2927	7895	7807	4165
N. seriolae	U-1	7981	7893	4206
N. seriolae	NBRC 15557	7332	7260	3938
N. seriolae	ZJ0503	7345	7268	3939
N. seriolae	TL20	7895	7807	4162
N. shimofusensis	NBRC 100134	5717	5654	2864
N. sienata	NBRC 100364	6316	6248	3251
N. speluncae	DSM 45078	6803	6731	3417
N. speluncae	NBRC 108251	6842	6771	3454
N. stercoris	NEAU-LL90	6737	6670	3552
N. takedensis	NBRC 100417	7234	7163	4023
N. tenerifensis	DSM 44704	9028	8956	4847
N. tenerifensis	NBRC 101015	9192	9120	5113
N. terpenica	IFM 0706	6931	6857	3570
N. terpenica	N-35	7309	7234	3745
N. terpenica	N-36	7396	7322	3823
N. terpenica	N-38	7494	7419	3870
N. terpenica	N-41	7496	7421	3871
N. terpenica	NBRC 100888	8149	8069	4289
N. terpenica	AUSMDU00012715	8831	8747	5014
N. terpenica	N-34	9474	9399	6522
N. terpenica	IFM 0406	8503	8422	4496
N. terpenica	NC_YFY_NT001	8775	8690	4967
N. testacea	NBRC 100365	6842	6776	3619
N. thailandica	NBRC 100428	6522	6443	3539
N. transvalensis	DSM 43582	7632	7554	4150
N. transvalensis	BJ06-0148	7827	7754	4067
N. transvalensis	NBRC 15921	7860	7792	4116
N. uniformis	JCM 3224	8228	8142	4516
N. uniformis	NBRC 13702	8125	8043	4447
N. vaccinii	NBRC 15922	8558	8496	4572
N. vermiculata	JCM 12354	6211	6149	3031
N. vermiculata	NBRC 100427	6220	6158	3053
N. veterana	DSM 44445	6110	6044	3177
N. veterana	NBRC 100344	6150	6085	3227
N. vinacea	NBRC 16497	9408	9341	5100
N. vulneris	W9851	8571	8497	4539
N. vulneris	NBRC 108936	8584	8509	4533
N. wallacei	FMUON74	7164	7086	3794
N. xishanensis	NBRC 101358	7081	7011	3753
N. yamanashiensis	NBRC 100130	8471	8378	4528
N. yunnanensis	CFH S0054	7556	7473	4045

## Sheet: Table S3
Supplementary Table S3: Risk group classification of the 88 Nocardia species studied.
This table categorizes 88 different Nocardia species by their risk group, such as group 1, group 2, and non-pathogenic (NP), indicating the levels of biosafety and pathogenicity derived from published literature and online databases.
Species	Risk group	Additional note		Pathogenic
N. uniformis	1			Risk group 1	Unlikely to damage human health
N. acidivorans	1			Risk group 2	High risk to human health
N. jejuensis	1
N. seriolae	1	t2		ht	pathogen for human and vertebrates
N. yunnanensis	NP			t2	veterbrate pathogenicity
N. inohanensis	1	plus		plus	individual cases (mainly found in reduced immune people)
N. crassostreae	1	n		n	pathogen for invertebrate
N. concava	2			p	pathogen for plant
N. niigatensis	2
N. otitidiscaviarum	2	ht		Non-Pathogenic
N. yamanashiensis	2			NP	Non-Pathogenic
N. africana	2	ht
N. jiangxiensis	1
N. vaccinii	1	p
N. miyunensis	1
N. aobensis	2
N. blacklockiae	2
N. vermiculata	1	plus
N. elegans	1	plus
N. cerradoensis	1
N. stercoris	NP
N. kruczakiae	2
N. mexicana	2
N. mikamii	2
N. nova	2	ht
N. pseudobrasiliensis	2
N. terpenica	2
N. transvalensis	2
N. veterana	2
N. wallacei	2
N. amikacinitolerans	2
N. farcinica	2	ht
N. xishanensis	1
N. lijiangensis	1
N. bhagyanarayanae	1
N. puris	1	plus
N. shimofusensis	1
N. higoensis	1	plus
N. aurea	NP
N. bovistercoris	NP
N. arizonensis	1	plus
N. takedensis	1	plus
N. goodfellowii	1
N. abscessus	2
N. amamiensis	2
N. arthritidis	2
N. asiatica	2
N. beijingensis	2
N. brasiliensis	2	ht
N. exalbida	2
N. gipuzkoensis	1	plus
N. gamkensis	1	plus
N. niwae	2
N. araoensis	1	plus
N. pneumoniae	1	plus
N. tenerifensis	1
N. ninae	1	plus
N. altamirensis	1
N. pseudovaccinii	1
N. vinacea	1	plus
N. anaemiae	1	plus
N. vulneris	2
N. cyriacigeorgica	2
N. donostiensis	2	ht
N. harenae	2
N. paucivorans	2
N. brevicatena	1	plus
N. jinanensis	1	plus
N. sienata	1	plus
N. grenadensis	1
N. rhamnosiphila	1
N. testacea	1	plus
N. speluncae	1
N. flavorosea	1	plus
N. carnea	1	plus
N. asteroides	2	ht
N. ignorata	2
N. salmonicida	1	t2
N. alba	1
N. fluminea	1
N. mangyaensis	1
N. neocaledoniensis	1	ht
N. rhizosphaerihabitans	1
N. coubleae	1
N. caishijiensis	1
N. camponoti	1
N. thailandica	1	ht
N. globerula	1
References
1. Jannat-Khah D, Kroppenstedt RM, Klenk HP, Spröer C, Schumann P, Lasker BA, Steigerwalt AG, Hinrikson HP, Brown JM. 2010. Nocardia mikamii sp. nov., isolated from human pulmonary infections in the USA. Int J Syst Evol Microbiol 60:2272–2276.
2. Moser BD, Klenk H-P, Schumann P, Pötter G, Lasker BA, Steigerwalt AG, Hinrikson HP, Brown JM. 2011. Nocardia niwae sp. nov., isolated from human pulmonary sources. International Journal of Systematic and Evolutionary Microbiology 61:438–442.
3. Kresch-Tronik NS, Carrillo-Casas EM, Arenas R, Atoche C, Ochoa-Carrera LA, Xicohtencatl-Cortes J, Manjarrez-Hernández ÁH, Hernández-Castro R. 2012. Nocardia harenae, an uncommon causative organism of mycetoma: Report on two patients. J Med Microbiol 61:1153–1155.
4. Ezeoke I, Klenk HP, Pötter G, Schumann P, Moser BD, Lasker BA, Nicholson A, Brown JM. 2013. Nocardia amikacinitolerans sp. nov., an amikacinresistant human pathogen. Int J Syst Evol Microbiol 63:1056–1061.
5. Lasker BA, Bell M, Klenk HP, Schumann P, Brown JM. 2015. Nocardia arizonensis sp. nov., obtained from human respiratory specimens. Antonie van Leeuwenhoek, International Journal of General and Molecular Microbiology 108:1129–1137.
6. Ercibengoa M, Bell M, Marimón JM, Humrighouse B, Klenk HP, Pötter G, Pérez-Trallero E. 2016. Nocardia donostiensis sp. nov., isolated from human respiratory specimens. Antonie van Leeuwenhoek, International Journal of General and Molecular Microbiology 109:653–660.
7. Martinez-Gamboa A, Cervera-Hernandez ME, Torres-Gonzalez P, Rangel-Cordero A, Ponce-de-Leon A, Sifuentes-Osornio J. 2017. First case of Nocardia amamiensis pulmonary infection in Mexico. New Microbes New Infect 16:1–2.
8. Martínez-Barricarte R. 2020. Isolated Nocardiosis, an Unrecognized Primary Immunodeficiency? Front Immunol 11.590239.
9. Mehta HH, Shamoo Y. 2020. Pathogenic Nocardia: A diverse genus of emerging pathogens or just poorly recognized? PLoS Pathog 16:e1008280.
10. Engelbrecht A, Saad H, Gross H, Kaysser L. 2021. Natural Products from Nocardia and Their Role in Pathogenicity. Microb Physiol 31:217–232.
11. Meier-Kolthoff JP, Carbasse JS, Peinado-Olarte RL, Göker M. 2022. TYGS and LPSN: A database tandem for fast and reliable genome-based classification and nomenclature of prokaryotes. Nucleic Acids Res 50:D801–D807.
12. Traxler RM, Bell ME, Lasker B, Headd B, Shieh W-J, McQuiston JR. 2022. Updated Review on Nocardia Species: 2006–2021. Clin Microbiol Rev 35:e00027-21.
13. Poelen JH, Simons JD, Mungall CJ. 2014. Global biotic interactions: An open infrastructure to share and analyze species-interaction datasets. Ecol Inform 24:148–159.
14. Söhngen C, Bunk B, Podstawka A, Gleim D, Overmann J. 2014. BacDive - The Bacterial Diversity Metadatabase. Nucleic Acids Res 42.
15. Fatahi-Bafghi M. 2018. Nocardiosis from 1888 to 2017. Microb Pathog 114:369–384.
16. Isik K, Chun J, Hah YC, Goodfellow M. 1999. Nocardia salmonicida nom. rev., a fish pathogen. Int J Syst Evol Microbiol 49:833–837.
17. Xia L, Cai J, Wang B, Huang Y, Jian J, Lu Y. 2015. Draft genome sequence of Nocardia seriolae ZJ0503, a fish pathogen isolated from Trachinotus ovatus in China. Genome Announc 3:e01223-14.
18. Cutarelli A, Carella F, De Falco F, Cuccaro B, Di Nocera F, Nava D, De Vico G, Roperto S. 2023. Detection and Quantification of Nocardia crassostreae, an Emerging Pathogen, in Mytilus galloprovincialis in the Mediterranean Sea Using Droplet Digital PCR. Pathogens 12:994.
19. Demaree JB, Smith NR. 1952. Nocardia vaccinii n. sp. causing galls on Blue-berry plants. Phytopathology 42:249-252.

## Sheet: Table S4
Supplementary Table S4: List of 110 single-copy orthogroups used for the phylogenetic analysis.
Single-copy orthogroups	Gene name
OG0001999	DUF3566 domain-containing protein
OG0002001	Penicillin-binding protein 2
OG0002005	4-hydroxy-4-methyl-2-oxoglutarate aldolase
OG0002006	RNA-binding S4 domain-containing protein
OG0002007	DUF4328 domain-containing protein
OG0002021	Recombination protein RecR
OG0002023	Aspartate-semialdehyde dehydrogenase
OG0002024	ArsA family ATPase
OG0002025	ArsA family ATPase
OG0002027	Hypothetical protein
OG0002028	Endonuclease III
OG0002031	Oxidoreductase
OG0002034	Mycobilin-forming heme oxygenase MhuD
OG0002035	A/G-specific adenine glycosylase
OG0002037	CarD family transcriptional regulator
OG0002038	2-C-methyl-D-erythritol 2,4-cyclodiphosphate synthase
OG0002039	Metal ABC transporter permease
OG0002040	ATP-binding cassette domain-containing protein
OG0002041	Hypothetical protein
OG0002043	Enoyl-CoA hydratase family protein
OG0002044	Thiolase domain-containing protein
OG0002049	DUF4395 domain-containing protein
OG0002054	DEAD/DEAH box helicase
OG0002058	Phosphoserine aminotransferase
OG0002059	Peptidyl-prolyl cis-trans isomerase
OG0002060	Citrate synthase
OG0002061	Pyridoxine/pyridoxamine 5'-phosphate oxidase
OG0002064	50S ribosomal protein L24
OG0002065	30S ribosomal protein S8
OG0002066	50S ribosomal protein L6
OG0002067	50S ribosomal protein L18
OG0002068	30S ribosomal protein S5
OG0002071	tRNA (adenosine(37)-N6)-threonylcarbamoyltransferase complex transferase subunit TsaD
OG0002072	Co-chaperone GroES
OG0002073	Inosine-5'-monophosphate dehydrogenase
OG0002074	Hypothetical protein
OG0002092	F0F1 ATP synthase subunit beta
OG0002093	Cob(I)yrinic acid a,c-diamide adenosyltransferase
OG0002094	UDP-N-acetylglucosamine 1-carboxyvinyltransferase
OG0002100	Holo-[acyl carrier protein] synthase
OG0002107	Trigger factor
OG0002108	ATP-dependent Clp protease proteolytic subunit
OG0002114	Gamma-glutamyl phosphate reductase
OG0002115	DegV family protein
OG0002116	30S ribosomal protein S20
OG0002117	Type II toxin-antitoxin system PemK/MazF family toxin
OG0002121	Peroxiredoxin
OG0002134	Indole-3-glycerol phosphate synthase TrpC
OG0002135	LeuA_dimer domain-containing protein
OG0002136	Amino acid ABC transporter ATP-binding protein
OG0002144	Transcriptional regulator
OG0002153	Integral membrane protein
OG0002155	Precorrin-3B C(17)-methyltransferase
OG0002156	Cobalt-precorrin-6A reductase
OG0002157	SDR family NAD(P)-dependent oxidoreductase
OG0002158	PPOX class F420-dependent oxidoreductase
OG0002159	Aminopeptidase P family protein
OG0002160	5'-3' exonuclease
OG0002161	Proteasome subunit alpha
OG0002162	AAA ATPase forming ring-shaped complexes
OG0002163	ATP phosphoribosyltransferase
OG0002164	Phosphoribosyl-ATP diphosphatase
OG0002165	DUF3097 domain-containing protein
OG0002177	Shikimate dehydrogenase
OG0002178	Replication-associated recombination protein A
OG0002179	Preprotein translocase subunit YajC
OG0002180	Holliday junction ATP-dependent DNA helicase RuvB
OG0002181	Holliday junction branch migration protein RuvA
OG0002182	Pyridoxal 5'-phosphate synthase lyase subunit PdxS
OG0002191	Polyribonucleotide nucleotidyltransferase
OG0002192	tRNA pseudouridine(55) synthase TruB
OG0002193	Metallophosphoesterase
OG0002201	Acetohydroxy-acid synthase small subunit
OG0002202	PH domain-containing protein
OG0002203	NAD-dependent DNA ligase LigA
OG0002209	ABC transporter substrate-binding protein
OG0002210	Ribonucleoside-diphosphate reductase
OG0002211	Ribonucleotide reductase assembly protein NrdI
OG0002214	Cell division protein FtsX
OG0002218	Hypothetical protein
OG0002219	2-phospho-L-lactate transferase
OG0002227	Glycogen synthase
OG0002228	O-methyltransferase
OG0002229	Serine protease
OG0002230	2,3,4,5-tetrahydropyridine-2,6-dicarboxylate N-succinyltransferase
OG0002232	Bifunctional FO biosynthesis protein CofGH
OG0002235	DNA-3-methyladenine glycosylase 2 family protein
OG0002236	Lipid droplet-associated protein
OG0002238	Class II fructose-bisphosphatase
OG0002239	PhoH family protein
OG0002240	Pantothenate kinase
OG0002241	Hypothetical protein
OG0002243	Membrane protein
OG0002246	TatD family hydrolase
OG0002249	Molybdopterin molybdotransferase MoeA
OG0002250	5-formyltetrahydrofolate cyclo-ligase
OG0002251	Phosphoribosylglycinamide formyltransferase
OG0002252	Hypothetical protein
OG0002254	ADP-forming succinate--CoA ligase subunit beta
OG0002256	Precorrin-6A synthase (deacetylating) activity
OG0002260	Precorrin-4 C(11)-methyltransferase
OG0002262	Protein translocase subunit SecE
OG0002263	1,4-dihydroxy-2-naphthoate octaprenyltransferase
OG0002266	Porphobilinogen synthase
OG0002271	Peptide deformylase
OG0002275	Phosphate acetyltransferase
OG0002288	NYN domain-containing protein
OG0002293	30S ribosomal protein S6
OG0002294	30S ribosomal protein S18
OG0002299	CCA tRNA nucleotidyltransferase

## Sheet: Table S5
Supplementay Table S5: Pangenome composition of genus Nocardia at 80% and 85% protein sequence identity thresholds.
This presents core, soft-core, shell, cloud and new gene count for 88 species (with N. globerula) and 87 species (without N. globerula) at two different sequence identity thresholds.
	88 sp.	87 sp.	88 sp.	87 sp.
	i = 80%	i = 80%	i = 85%	i = 85%
Core (99% ≤ species ≤ 100%)	273	502	161	320
Soft-core (95% ≤ species < 99%)	573	371	370	227
Shell (15% ≤ species < 95%)	5169	5157	3703	3663
Cloud (2% ≤ species < 15%)	67955	67845	75589	75586
New genes (present in 1 species)	210759	205970	271044	265593
Total	284729	279845	350867	345389

## Sheet: Table S6
Supplementary Table S6: Distribution of genes present in four COG categories.
This table presents the distribution of the number of genes and the log1p scale present in four COG categories (information storage and processing, cellular processes and signaling, metabolism and poorly characterized)
COG Category	Function	Gene Count	Log1p Gene Count
Information Storage and Processing	Transcription (K)	29066	10.2774
Information Storage and Processing	Replication, Recombination and Repair (L)	10743	9.2821
Information Storage and Processing	Translation, Ribosomal Structure and Biogenesis (J)	3292	8.09955
Information Storage and Processing	Chromatin Structure and Dynamics (B)	26	3.29584
Information Storage and Processing	RNA Processing and Modification (A)	12	2.56495
Cellular Processes and Signaling	Signal Transduction Mechanisms (T)	9794	9.18963
Cellular Processes and Signaling	Cell Wall/Membrane/Envelope Biogenesis (M)	7013	8.85566
Cellular Processes and Signaling	Posttranslational Modification, Protein Turnover, Chaperones (O)	3714	8.22013
Cellular Processes and Signaling	Defense Mechanisms (V)	3714	8.22013
Cellular Processes and Signaling	Cell Cycle Control/Cell Division/Chromosome Partitioning (D)	1859	7.52833
Cellular Processes and Signaling	Intracellular Trafficking, Secretion, and Vesicular Transport (U)	1658	7.41397
Cellular Processes and Signaling	Cell Motility (N)	799	6.68461
Cellular Processes and Signaling	Extracellular Structures (W)	128	4.85981
Cellular Processes and Signaling	Cytoskeleton (Z)	61	4.12713
Metabolism	Secondary Metabolites Biosynthesis (Q)	17508	9.77047
Metabolism	Lipid Transport and Metabolism (I)	14353	9.57178
Metabolism	Amino acid Transport and Metabolism (E)	13445	9.50644
Metabolism	Energy Production and Conversion (C)	11547	9.35427
Metabolism	Inorganic Ion Transport and Metabolism (P)	9272	9.13486
Metabolism	Carbohydrate Transport and Metabolism (G)	9690	9.17895
Metabolism	Coenzyme Transport and Metabolism (H)	5418	8.59767
Metabolism	Nucleotide Transport and Metabolism (F)	2163	7.67971
Poorly Characterized	Function unknown (S)	48764	10.7948

## Sheet: Table S7A 
Supplementary Table S7: Biosynthetic gene cluster (BGC) profiles in the Nocardia genomes studied.
S7A: The total number of BGCs, and the number of known BGCs and the number of uncharacterized BGCs in each genome studied.
Species	Strain	Total BGCs	Known BGCs	Uncharacterized BGCs
N. abscessus	N-20	33	22	11
N. abscessus	N-11	42	20	22
N. abscessus	BJ06-0146	39	24	15
N. abscessus	BJ06-0112	33	20	13
N. abscessus	NBRC 100374	45	30	15
N. acidivorans	NBRC 108247	31	11	20
N. africana	NCTC13184	27	19	8
N. africana	NBRC 100379	27	19	8
N. alba	DSM 44684	29	23	6
N. alba	NBRC 108234	29	24	5
N. altamirensis	NBRC 108246	55	30	25
N. amamiensis	BJ06-0157	43	20	23
N. amamiensis	NBRC 102102	46	16	30
N. amikacinitolerans	DSM 45537	30	23	7
N. amikacinitolerans	NBRC 108937	29	25	4
N. anaemiae	NBRC 100462	45	30	15
N. aobensis	NBRC 100429	41	20	21
N. araoensis	NBRC 100135	47	19	28
N. arizonensis	W9405	31	21	10
N. arizonensis	NBRC 108935	33	21	12
N. arthritidis	AUSMDU00012717	48	33	15
N. arthritidis	NBRC 100137	40	24	16
N. asiatica	NBRC 100129	60	28	32
N. asteroides	DSM 43373	27	23	4
N. asteroides	NCTC11293	27	23	4
N. asteroides	NBRC 15531	27	23	4
N. asteroides	ATCC 19247	26	22	4
N. aurea	SYSU K10002	31	23	8
N. beijingensis	N-39	40	23	17
N. beijingensis	BJ06-0111	39	21	18
N. beijingensis	NBRC 16342	42	25	17
N. bhagyanarayanae	DSM 103495	31	26	5
N. blacklockiae	N-17	31	21	10
N. bovistercoris	NEAU-351	35	28	7
N. brasiliensis	HUJEG-1	49	38	11
N. brasiliensis	FDAARGOS_352	42	35	7
N. brasiliensis	AUSMDU00024985	30	25	5
N. brasiliensis	BJ06-0105	40	32	8
N. brasiliensis	ATCC 700358	48	38	10
N. brasiliensis	IFM 10847	58	41	17
N. brasiliensis	NBRC 14402	48	32	16
N. brasiliensis	N-45	42	34	8
N. brasiliensis	NCTC11294	43	36	7
N. brevicatena	NBRC 12119	36	14	22
N. caishijiensis	DSM 44831	26	21	5
N. caishijiensis	NBRC 108228	26	19	7
N. camponoti	CGMCC 4.7278	16	11	5
N. carnea	NRRL B-1997	31	15	16
N. carnea	NBRC 14403	31	14	17
N. cerradoensis	CNM20130759	30	17	13
N. cerradoensis	IFM 10366	28	18	10
N. cerradoensis	NBRC 101014	51	21	30
N. concava	NBRC 100430	48	22	26
N. coubleae	DSM 44960	27	18	9
N. coubleae	NBRC 108252	27	19	8
N. crassostreae	NBRC 100342	37	26	11
N. cyriacigeorgica	MDA3732	25	17	8
N. cyriacigeorgica	MDA3349	23	13	10
N. cyriacigeorgica	DSM 44484	26	16	10
N. cyriacigeorgica	EML 446	20	12	8
N. cyriacigeorgica	EML 1456	24	13	11
N. cyriacigeorgica	CNM20110629	26	17	9
N. cyriacigeorgica	CNM20110626	22	14	8
N. cyriacigeorgica	CNM20110624	25	14	11
N. cyriacigeorgica	CNM20110649	28	16	12
N. cyriacigeorgica	CNM20110648	26	17	9
N. cyriacigeorgica	CNM20110639	26	17	9
N. cyriacigeorgica	N-51	23	15	8
N. cyriacigeorgica	N-48	23	15	8
N. cyriacigeorgica	N-43	25	15	10
N. cyriacigeorgica	N-32	20	14	6
N. cyriacigeorgica	N-26	25	15	10
N. cyriacigeorgica	N-18	23	14	9
N. cyriacigeorgica	BJ06-0154	23	14	9
N. cyriacigeorgica	BJ06-0147	22	15	7
N. cyriacigeorgica	BJ06-0149	24	17	7
N. cyriacigeorgica	BJ06-0142	23	13	10
N. cyriacigeorgica	BJ06-0134	20	14	6
N. cyriacigeorgica	BJ06-0132	24	16	8
N. cyriacigeorgica	BJ06-0133	23	13	10
N. cyriacigeorgica	BJ06-0130	23	13	10
N. cyriacigeorgica	BJ06-0127	45	13	32
N. cyriacigeorgica	BJ06-0118	23	12	11
N. cyriacigeorgica	BJ06-0121	23	16	7
N. cyriacigeorgica	BJ06-0062	23	13	10
N. cyriacigeorgica	BJ06-0071	22	15	7
N. cyriacigeorgica	3012STDY6756504	22	14	8
N. cyriacigeorgica	GUH-2	20	13	7
N. cyriacigeorgica	NBRC 100375	36	17	19
N. cyriacigeorgica	CNM20110639	32	16	16
N. cyriacigeorgica	BJ06-0109	21	13	8
N. donostiensis	X1654	43	23	20
N. donostiensis	W9944	27	16	11
N. elegans	N-12	44	16	28
N. elegans	BJ06-0114	26	16	10
N. elegans	NBRC 108235	36	21	15
N. exalbida	NBRC 100660	41	22	19
N. farcinica	NCTC11134	22	18	4
N. farcinica	TRH1	20	7	13
N. farcinica	CNM20091955	25	18	7
N. farcinica	CNM20080921	24	17	7
N. farcinica	W6977	22	18	4
N. farcinica	JNQH325	25	17	8
N. farcinica	JNQH326	23	18	5
N. farcinica	N-29	25	20	5
N. farcinica	N-25	22	17	5
N. farcinica	N-23	23	18	5
N. farcinica	N-14	23	19	4
N. farcinica	N-9	22	18	5
N. farcinica	N-7	22	16	6
N. farcinica	N-4	23	17	6
N. farcinica	N-3	23	17	6
N. farcinica	N-1	25	20	5
N. farcinica	BJ06-0153	23	17	6
N. farcinica	BJ06-0151	24	18	6
N. farcinica	BJ06-0150	24	18	6
N. farcinica	BJ06-0138	22	16	6
N. farcinica	BJ06-0139	22	17	5
N. farcinica	BJ06-0137	25	20	5
N. farcinica	BJ06-0136	25	19	6
N. farcinica	BJ06-0135	23	17	6
N. farcinica	BJ06-0129	22	18	4
N. farcinica	BJ06-0128	22	18	4
N. farcinica	BJ06-0131	23	18	5
N. farcinica	BJ06-0126	24	19	5
N. farcinica	BJ06-0108	26	19	7
N. farcinica	BJ06-0101	22	18	4
N. farcinica	BJ06-0096	25	17	8
N. farcinica	BJ06-0064	23	17	6
N. farcinica	BJ06-0065	22	17	5
N. farcinica	BJ06-0057	23	17	6
N. farcinica	BJ06-0060	23	17	6
N. farcinica	BJ06-0054	25	18	7
N. farcinica	DSM 43257	26	20	6
N. farcinica	3012STDY6733949	23	19	4
N. farcinica	IFM 10152	20	15	5
N. farcinica	NBRC 15532	28	19	9
N. farcinica	BJ06-0055	26	20	6
N. flavorosea	JCM 3332	28	16	12
N. flavorosea	BJ06-0141	19	13	6
N. flavorosea	NBRC 108225	28	16	12
N. fluminea	DSM 44489	30	22	8
N. gamkensis	DSM 44956	31	21	11
N. gamkensis	NRRL B-24450	32	23	9
N. gamkensis	NBRC 108242	35	23	12
N. gipuzkoensis	234509	39	20	19
N. globerula	W9364	20	14	6
N. goodfellowii	DSM 45516	29	20	9
N. grenadensis	NBRC 108939	30	16	14
N. harenae	NBRC 108248	24	14	10
N. higoensis	BJ06-0143	26	18	6
N. higoensis	NBRC 100133	30	18	12
N. ignorata	NBRC 108230	27	21	6
N. ignorata	DSM 44496	27	21	6
N. inohanensis	NBRC 100128	41	30	11
N. jejuensis	NBRC 103114	35	24	11
N. jiangxiensis	NBRC 101359	36	21	15
N. jinanensis	CGMCC 4.3508	30	18	12
N. jinanensis	NBRC 108249	27	17	10
N. kruczakiae	NBRC 101016	36	20	16
N. lijiangensis	NBRC 108240	48	34	14
N. mangyaensis	Y48	25	18	7
N. mexicana	DSM 44952	36	28	8
N. mexicana	NBRC 108244	38	26	12
N. mikamii	NBRC 108933	35	23	12
N. miyunensis	NBRC 108239	43	23	20
N. neocaledoniensis	DSM 44717	28	20	8
N. neocaledoniensis	NBRC 108232	42	21	21
N. niigatensis	NBRC 100131	28	17	11
N. ninae	NBRC 108245	59	33	26
N. niwae	NBRC 108934	38	19	19
N. nova	MDA0897	28	15	13
N. nova	BAA2227	30	21	9
N. nova	MDA3139	33	23	10
N. nova	ATCC 10905	28	15	13
N. nova	MDA3397	29	20	9
N. nova	MDA5529	31	19	12
N. nova	ATCC 33727	36	21	15
N. nova	N-46	33	25	8
N. nova	BJ06-0156	32	19	13
N. nova	NBRC 15556	38	20	18
N. nova	SH22a	30	21	9
N. otitidiscaviarum	NEB252	26	18	8
N. otitidiscaviarum	N-42	27	18	9
N. otitidiscaviarum	N-22	26	18	8
N. otitidiscaviarum	N-15	24	16	8
N. otitidiscaviarum	BJ06-0120	28	17	11
N. otitidiscaviarum	NCTC1934	26	16	10
N. otitidiscaviarum	NBRC 14405	31	18	13
N. paucivorans	NBRC 100373	30	17	13
N. pneumoniae	NBRC 100136	38	21	17
N. pseudobrasiliensis	DSM 44290	50	32	18
N. pseudobrasiliensis	IFM 0761	54	29	25
N. pseudobrasiliensis	NBRC 108224	53	27	26
N. pseudovaccinii	NBRC 100343	59	23	36
N. puris	N-28	29	21	8
N. puris	BJ06-0122	28	20	8
N. puris	N-10	28	19	9
N. puris	DSM 44599	26	18	8
N. puris	NBRC 108233	40	20	20
N. rhamnosiphila	NRRL B-24637	40	24	16
N. rhamnosiphila	NBRC 108938	38	18	20
N. rhizosphaerihabitans	CGMCC 4.7329	26	22	4
N. salmonicida	NBRC 100376	31	23	8
N. salmonicida	NBRC 13393	30	23	7
N. salmonicida subsp. cummidelens	NBRC 100378	28	22	6
N. seriolae	N-2927	30	17	13
N. seriolae	U-1	30	17	13
N. seriolae	EM150506	28	17	11
N. seriolae	CK-14008	28	16	12
N. seriolae	SY-24	33	17	16
N. seriolae	UTF1	27	15	12
N. seriolae	HSY-NS01	35	19	16
N. seriolae	HSY-NS02	31	17	14
N. seriolae	PY_31	31	17	14
N. seriolae	VT_62	29	15	14
N. seriolae	NT_50	37	15	22
N. seriolae	KH_11	30	12	18
N. seriolae	PY_37	40	14	26
N. seriolae	KH_21	29	16	13
N. seriolae	VT_45	30	13	17
N. seriolae	MH196537	28	16	12
N. seriolae	NK201610020	28	17	11
N. seriolae	NBRC 15557	29	16	13
N. seriolae	ZJ0503	31	17	14
N. seriolae	TL20	28	19	9
N. shimofusensis	NBRC 100134	22	17	5
N. sienata	NBRC 100364	39	19	20
N. speluncae	DSM 45078	24	15	9
N. speluncae	NBRC 108251	26	15	11
N. stercoris	NEAU-LL90	31	21	10
N. takedensis	NBRC 100417	38	26	12
N. tenerifensis	DSM 44704	45	31	14
N. tenerifensis	NBRC 101015	70	37	33
N. terpenica	IFM 0406	38	28	10
N. terpenica	AUSMDU00012715	43	31	12
N. terpenica	NC_YFY_NT001	48	35	13
N. terpenica	IFM 0706	39	28	11
N. terpenica	N-41	34	27	7
N. terpenica	N-38	34	27	7
N. terpenica	N-36	34	27	7
N. terpenica	N-35	34	27	7
N. terpenica	N-34	31	24	7
N. terpenica	NBRC 100888	104	28	76
N. testacea	NBRC 100365	33	15	18
N. thailandica	NBRC 100428	31	15	16
N. transvalensis	DSM 43582	29	25	4
N. transvalensis	BJ06-0148	35	21	14
N. transvalensis	NBRC 15921	34	23	11
N. uniformis	JCM 3224	29	21	8
N. uniformis	NBRC 13702	33	24	9
N. vaccinii	NBRC 15922	32	18	14
N. vermiculata	JCM 12354	24	16	8
N. vermiculata	NBRC 100427	28	17	11
N. veterana	DSM 44445	26	15	11
N. veterana	NBRC 100344	30	15	15
N. vinacea	NBRC 16497	61	23	38
N. vulneris	NBRC 108936	47	37	10
N. vulneris	W9851	45	36	9
N. wallacei	FMUON74	29	21	8
N. xishanensis	NBRC 101358	27	19	8
N. yamanashiensis	NBRC 100130	46	24	22
N. yunnanensis	CFH S0054	24	14	11

## Sheet: Table S7B
Supplementary Table S7: Biosynthetic gene cluster (BGC) profiles in the Nocardia genomes studied.
S7B: Comprehensive analysis providing the distribution of 46 different BGC classes derived by antiSMASH v6.0
Species	Strain	T1PKS	NAPAA	NRPS	Terpene	Arylpolyene	NRPS-like	T3PKS	Redox-cofactor	Ectoine	Ranthipeptide	Furan	T2PKS	RiPP-like	Betalactone	Butyrolactone	hgIE-KS	CDPS	TransAT-PKS	Thioamitides	Lanthipeptide-class-iv	Amglyccycl	Siderophore	Lanthipeptide-class-i	LAP	Lanthipeptide-class-iii	Lassopeptide	Resorcinol	Phosphonate	PKS-like	Blactam	Indole	RRE-containing	Linaridin	Ladderane	Oligosachharide	Prodigiosin	Lipolanthine	Nucleoside	Lanthipeptide-class-ii	Thiopeptide	Lanthipeptide-class-v	Phenazine	Hserlactone	Guanidinotides	Other	Hybrid types
N. abscessus	N-20	3	1	6	5	1	3	0	0	1	0	0	1	1	0	0	1	0	0	1	0	0	0	0	0	0	0	0	0	0	0	0	0	0	0	0	0	0	1	0	0	0	0	0	0	0	8
N. abscessus	N-11	5	1	9	6	1	3	2	0	1	0	0	1	0	1	0	1	0	0	0	0	0	0	0	0	0	0	0	0	0	0	0	0	0	0	0	0	0	0	0	0	0	0	0	0	0	8
N. abscessus	BJ06-0146	5	1	6	6	1	2	3	0	2	1	0	1	1	1	0	1	0	0	0	1	0	0	0	0	0	0	0	0	0	0	0	1	0	0	0	0	0	0	0	0	0	0	0	0	0	9
N. abscessus	BJ06-0112	4	0	8	5	1	1	2	0	1	0	0	0	1	1	0	1	0	0	0	0	0	0	0	0	0	0	0	0	0	0	0	0	0	0	0	0	0	0	0	0	0	0	0	0	0	8
N. abscessus	NBRC 100374	6	1	14	5	1	1	2	0	1	0	0	1	1	0	0	1	0	0	0	0	1	0	0	0	0	0	0	0	0	0	0	0	0	0	0	0	0	0	0	0	0	0	0	0	0	10
N. acidivorans	NBRC 108247	2	1	12	2	0	3	0	0	1	0	0	0	2	0	0	1	0	0	0	0	0	0	0	0	0	0	0	0	0	0	0	0	0	0	0	0	0	0	0	0	0	0	0	0	0	7
N. africana	NCTC13184	4	0	1	6	2	1	0	0	1	0	0	0	0	1	1	1	1	0	0	0	0	0	0	0	0	0	0	0	0	0	0	0	0	0	0	0	0	0	0	0	0	0	0	0	1	7
N. africana	NBRC 100379	4	0	0	7	2	1	0	0	1	0	0	0	0	1	1	1	1	0	0	0	0	0	0	0	0	0	0	0	0	0	0	0	0	0	0	0	0	0	0	0	0	0	0	0	1	7
N. alba	DSM 44684	2	1	11	3	1	1	1	0	1	0	0	0	0	1	0	1	0	0	0	0	0	0	0	0	1	0	0	0	0	0	0	0	0	0	0	0	0	0	0	0	0	0	0	0	0	5
N. alba	NBRC 108234	2	1	11	3	1	1	1	0	1	0	0	0	0	1	0	1	0	0	0	0	0	0	0	0	1	0	0	0	0	0	0	0	0	0	0	0	0	0	0	0	0	0	0	0	0	5
N. altamirensis	NBRC 108246	6	0	11	5	1	3	0	0	1	0	1	0	3	0	2	2	1	1	0	1	1	1	2	0	0	0	0	0	0	0	0	0	0	0	0	0	1	0	0	0	0	0	0	0	1	11
N. amamiensis	BJ06-0157	4	1	22	4	0	1	0	0	1	0	0	1	2	0	0	1	0	0	0	0	0	0	0	0	0	0	0	0	0	0	0	0	0	0	0	0	0	0	0	0	0	0	0	0	0	6
N. amamiensis	NBRC 102102	3	1	17	3	0	4	0	0	1	1	0	1	1	0	1	1	0	0	0	0	0	0	0	0	0	0	0	0	0	0	0	0	0	0	0	0	0	0	0	0	0	0	0	0	0	12
N. amikacinitolerans	DSM 45537	5	1	6	3	1	1	1	0	1	0	1	0	0	0	2	0	0	0	0	0	0	0	0	0	0	0	0	0	0	0	0	1	0	0	0	0	0	0	0	0	0	0	0	0	0	7
N. amikacinitolerans	NBRC 108937	6	1	6	3	1	0	2	0	1	0	1	0	0	0	1	0	0	0	0	0	0	0	0	0	0	0	0	0	0	0	0	0	0	0	0	0	0	0	0	0	0	0	0	0	0	7
N. anaemiae	NBRC 100462	11	1	11	5	1	2	1	0	2	0	0	1	0	0	1	0	0	0	0	0	0	0	0	0	0	0	0	0	0	0	0	0	0	0	0	0	0	1	0	0	0	0	0	0	2	6
N. aobensis	NBRC 100429	6	0	14	7	1	1	1	0	1	0	0	1	1	1	1	0	0	0	0	0	0	0	0	0	0	0	0	0	0	0	0	0	0	0	0	0	0	0	0	0	0	0	0	0	1	5
N. araoensis	NBRC 100135	9	0	12	5	1	2	1	0	1	0	1	1	1	1	1	0	0	0	1	1	0	0	0	0	0	0	0	0	0	0	0	0	0	0	0	0	0	0	0	0	0	0	0	0	2	7
N. arizonensis	W9405	3	1	9	4	1	0	1	0	1	1	1	0	0	0	1	2	0	0	0	0	0	0	0	0	0	0	0	0	1	0	0	0	0	1	0	0	0	0	0	0	0	1	0	0	0	5
N. arizonensis	NBRC 108935	3	1	6	4	1	1	1	0	1	1	1	0	0	0	1	3	0	0	0	0	0	0	0	0	0	0	0	0	1	0	0	0	0	1	0	0	0	0	0	0	0	1	0	0	0	4
N. arthritidis	AUSMDU00012717	3	1	5	5	1	3	2	0	1	1	0	0	0	0	1	0	1	0	0	2	1	0	0	0	0	0	0	0	0	0	0	1	0	0	0	0	0	0	0	1	0	0	0	0	1	18
N. arthritidis	NBRC 100137	5	1	11	4	1	2	1	0	1	0	0	0	2	0	0	1	0	0	0	0	0	0	0	0	0	0	0	0	0	0	0	0	0	0	0	0	0	0	0	0	0	0	0	0	1	10
N. asiatica	NBRC 100129	6	1	24	7	1	3	2	1	1	1	2	1	1	0	0	1	1	1	0	0	0	0	0	0	0	0	0	0	0	0	0	0	0	0	0	0	0	0	0	0	0	0	0	0	0	6
N. asteroides	DSM 43373	5	1	7	2	1	1	1	0	1	0	0	0	0	0	1	1	0	0	0	0	0	0	0	0	0	0	0	0	0	0	0	0	0	0	0	0	0	0	0	0	0	0	0	0	0	5
N. asteroides	NCTC11293	5	1	8	2	1	1	1	0	1	0	0	0	0	0	1	1	0	0	0	0	0	0	0	0	0	0	0	0	0	0	0	0	0	0	0	0	0	0	0	0	0	0	0	0	0	5
N. asteroides	NBRC 15531	5	1	8	2	1	1	1	0	1	0	0	0	0	0	1	1	0	0	0	0	0	0	0	0	0	0	0	0	0	0	0	0	0	0	0	0	0	0	0	0	0	0	0	0	0	5
N. asteroides	ATCC 19247	5	1	8	2	1	1	1	0	1	0	0	0	0	0	1	1	0	0	0	0	0	0	0	0	0	0	0	0	0	0	0	0	0	0	0	0	0	0	0	0	0	0	0	0	0	5
N. aurea	SYSU K10002	4	1	5	4	2	0	1	0	1	1	1	0	0	1	1	1	0	0	0	0	0	0	0	0	0	0	0	0	0	0	0	0	0	0	0	0	0	0	0	0	0	0	0	0	0	8
N. beijingensis	N-39	5	1	5	9	1	2	1	0	2	0	0	1	1	0	0	0	0	0	0	0	0	0	0	0	0	0	0	0	0	0	0	0	0	0	0	0	0	0	0	0	0	0	0	0	0	11
N. beijingensis	BJ06-0111	4	1	9	6	1	3	1	0	2	0	0	1	0	1	1	0	0	0	0	0	0	0	0	0	0	0	0	0	0	0	0	0	0	0	0	0	0	0	0	0	0	0	0	0	1	9
N. beijingensis	NBRC 16342	4	1	11	5	1	2	1	0	2	0	0	1	1	1	1	0	0	0	0	0	0	0	0	0	0	0	0	0	0	0	0	1	0	0	0	0	0	0	0	0	0	0	0	0	1	9
N. bhagyanarayanae	DSM 103495	5	1	8	3	1	0	1	0	1	0	1	0	0	0	2	0	0	0	0	0	0	0	0	0	0	0	0	0	0	0	0	0	0	0	0	0	0	0	0	0	0	0	0	0	0	8
N. blacklockiae	N-17	4	0	6	3	1	1	0	1	1	0	0	0	0	0	1	0	1	0	0	0	0	0	0	0	0	1	0	0	0	0	0	0	0	0	0	0	0	0	1	0	0	0	0	0	0	10
N. bovistercoris	NEAU-351	3	1	9	4	2	0	1	0	1	1	2	0	0	1	1	1	0	0	0	0	0	0	0	0	0	0	0	0	0	0	0	0	0	0	0	0	0	0	0	0	0	0	0	0	1	7
N. brasiliensis	HUJEG-1	4	1	7	5	1	2	1	0	1	1	1	0	1	0	2	1	1	0	0	1	0	0	2	0	0	0	1	0	0	0	0	0	0	0	0	0	0	0	0	0	0	0	0	0	0	15
N. brasiliensis	FDAARGOS_352	1	1	6	5	1	1	0	0	1	1	1	0	1	0	1	0	1	0	0	0	0	0	0	0	0	0	0	0	0	0	0	0	0	0	0	0	0	0	0	0	0	0	0	0	0	9
N. brasiliensis	AUSMDU00024985	5	1	7	4	1	2	1	0	1	1	1	0	1	0	2	0	1	0	0	0	0	0	2	0	0	0	0	0	0	0	0	0	0	0	0	0	0	0	0	0	0	0	0	0	0	10
N. brasiliensis	BJ06-0105	5	1	7	5	1	2	1	0	1	1	1	0	1	0	2	0	1	0	0	0	0	0	1	0	0	0	0	0	0	0	0	0	0	0	0	0	0	0	0	0	0	0	0	0	0	12
N. brasiliensis	ATCC 700358	4	1	7	5	1	2	1	1	1	1	1	0	1	0	2	1	1	0	0	1	0	0	2	0	0	0	1	0	0	0	0	0	0	0	0	0	0	0	0	0	0	0	0	0	0	15
N. brasiliensis	IFM 10847	8	1	15	8	1	2	2	0	1	1	1	0	1	0	2	1	1	0	0	1	0	0	1	0	0	0	0	0	0	0	0	0	0	0	0	0	0	0	0	0	0	0	0	0	0	11
N. brasiliensis	NBRC 14402	5	1	10	5	1	3	1	0	1	1	1	0	1	0	2	0	1	0	0	0	0	0	1	1	0	0	0	0	0	0	0	0	0	0	0	0	0	0	0	0	0	0	0	0	0	13
N. brasiliensis	N-45	5	1	7	5	1	2	1	0	1	1	1	0	1	0	2	0	1	0	0	0	0	0	1	0	0	0	0	0	0	0	0	0	0	0	0	0	0	0	0	0	0	0	0	0	0	12
N. brasiliensis	NCTC11294	5	1	7	5	1	1	1	0	1	1	1	0	1	0	2	0	1	0	0	0	0	0	2	0	0	0	0	0	0	0	0	0	0	0	0	0	0	0	0	0	0	0	0	0	0	13
N. brevicatena	NBRC 12119	4	0	12	5	0	3	0	0	1	1	0	0	2	1	0	0	0	0	0	0	0	1	0	0	0	0	0	0	0	0	0	0	0	0	0	0	0	0	0	0	0	0	0	0	1	5
N. caishijiensis	DSM 44831	2	1	10	4	1	1	2	0	1	0	0	0	1	0	1	0	0	0	0	0	0	0	0	0	0	0	0	0	0	0	0	0	0	0	0	0	0	0	0	0	0	0	0	0	0	2
N. caishijiensis	NBRC 108228	2	1	10	4	1	1	2	0	1	0	0	0	1	0	1	0	0	0	0	0	0	0	0	0	0	0	0	0	0	0	0	0	0	0	0	0	0	0	0	0	0	0	0	0	0	2
N. camponoti	CGMCC 4.7278	1	1	5	2	0	2	2	0	1	0	0	0	0	0	0	0	0	0	0	0	0	0	0	0	0	0	0	0	0	0	0	0	0	0	0	0	0	0	0	0	0	0	0	0	0	2
N. carnea	NRRL B-1997	2	1	14	4	0	0	0	0	2	1	0	0	1	1	1	0	1	0	0	0	0	0	0	0	0	0	0	0	0	0	0	0	0	0	0	0	0	0	0	0	0	0	0	0	0	3
N. carnea	NBRC 14403	2	1	14	4	0	0	0	0	2	1	0	0	1	1	1	1	0	0	0	0	0	0	0	0	0	0	0	0	0	0	0	0	0	0	0	0	0	0	0	0	0	0	0	0	0	3
N. cerradoensis	CNM20130759	5	1	7	4	1	1	0	0	1	0	0	1	0	1	1	0	0	0	0	0	0	0	0	0	0	0	0	0	0	0	0	0	0	0	0	0	0	0	0	0	0	0	0	0	1	6
N. cerradoensis	IFM 10366	5	0	4	4	1	1	0	0	1	0	0	1	0	2	1	0	0	0	0	0	0	0	0	0	0	0	0	0	0	0	0	0	0	0	0	0	0	0	0	0	0	0	0	0	1	7
N. cerradoensis	NBRC 101014	7	1	23	7	1	2	1	0	1	0	0	1	0	1	1	0	0	0	0	0	0	0	0	0	0	0	0	0	0	0	0	0	0	0	0	0	0	0	0	0	0	0	0	0	1	4
N. concava	NBRC 100430	2	1	22	7	0	1	1	0	0	0	0	2	2	0	1	0	1	0	0	0	0	0	0	0	0	0	0	0	0	0	1	0	0	0	0	0	0	0	0	0	0	0	0	0	0	7
N. coubleae	DSM 44960	3	1	8	4	1	1	2	0	1	0	0	0	2	0	1	0	0	0	0	0	0	0	0	0	0	0	0	0	0	0	0	0	0	0	0	0	0	0	0	0	0	0	0	0	0	3
N. coubleae	NBRC 108252	3	1	9	4	1	1	2	0	1	0	0	0	1	0	1	0	0	0	0	0	0	0	0	0	0	0	0	0	0	0	0	0	0	0	0	0	0	0	0	0	0	0	0	0	0	3
N. crassostreae	NBRC 100342	3	0	12	3	2	2	1	0	0	0	0	0	1	0	0	0	0	0	0	0	0	0	0	0	0	0	0	0	0	0	0	0	0	0	0	0	0	0	0	0	0	0	0	0	0	13
N. cyriacigeorgica	MDA3732	5	1	4	2	1	1	0	0	1	0	0	0	1	0	1	0	0	0	0	0	0	0	0	0	0	0	0	0	0	0	0	0	0	0	0	0	0	0	0	0	0	0	0	0	0	5
N. cyriacigeorgica	MDA3349	5	1	4	3	1	1	0	0	0	0	0	0	1	0	2	0	0	0	1	0	0	0	0	0	0	0	0	0	0	0	0	0	0	0	0	0	0	0	0	0	0	0	0	0	0	4
N. cyriacigeorgica	DSM 44484	6	0	4	2	1	1	0	0	1	0	0	0	1	0	1	0	0	0	0	0	0	0	0	0	0	0	0	0	0	0	0	0	0	0	0	0	0	0	0	0	0	0	0	0	0	5
N. cyriacigeorgica	EML 446	5	1	4	3	1	1	0	0	0	0	0	0	1	0	2	0	0	0	1	0	0	0	0	0	0	0	0	0	0	0	0	0	0	0	0	0	0	0	0	0	0	0	0	0	0	4
N. cyriacigeorgica	EML 1456	6	1	4	3	1	0	0	0	1	0	0	0	1	0	1	0	0	0	0	0	0	0	0	0	0	0	0	0	0	0	0	0	0	0	0	0	0	0	0	0	0	0	0	0	0	5
N. cyriacigeorgica	CNM20110629	5	0	24	3	2	3	0	0	1	1	0	0	2	0	2	0	0	0	1	0	0	0	0	0	0	0	0	0	0	0	0	0	0	0	0	0	0	0	0	0	0	0	0	0	0	1
N. cyriacigeorgica	CNM20110626	5	1	4	3	1	1	0	0	1	0	0	0	1	0	2	0	0	0	0	0	0	0	0	0	0	0	0	0	0	0	0	0	0	0	0	0	0	0	0	0	0	0	0	0	0	4
N. cyriacigeorgica	CNM20110624	7	1	5	2	1	1	0	0	1	0	0	0	1	0	1	0	0	0	0	0	0	0	0	0	0	0	0	0	0	0	0	0	0	0	0	0	0	0	0	0	0	0	0	0	0	4
N. cyriacigeorgica	CNM20110649	6	1	4	2	1	1	0	0	1	0	0	0	1	0	1	0	0	0	0	0	0	0	0	0	0	0	0	0	0	0	0	0	0	0	0	0	0	0	0	0	0	0	0	0	0	5
N. cyriacigeorgica	CNM20110648	5	1	4	2	1	1	0	0	1	0	0	0	1	0	1	0	0	0	0	0	0	0	0	0	0	0	0	0	0	0	0	0	0	0	0	0	0	0	0	0	0	0	0	0	0	3
N. cyriacigeorgica	CNM20110639	6	1	4	2	1	1	0	0	1	0	0	0	1	0	1	0	0	0	0	0	0	0	0	0	0	0	0	0	0	0	0	0	0	0	0	0	0	0	0	0	0	0	0	0	0	5
N. cyriacigeorgica	N-51	6	1	4	2	1	0	0	0	1	0	0	0	1	0	1	0	0	0	0	0	0	0	0	0	0	0	0	0	0	0	0	0	0	0	0	0	0	0	0	0	0	0	0	0	0	5
N. cyriacigeorgica	N-48	6	1	5	3	1	0	0	0	1	0	0	0	1	0	1	0	0	0	0	0	0	0	0	0	0	0	0	0	0	0	0	0	0	0	0	0	0	0	0	0	0	0	0	0	0	5
N. cyriacigeorgica	N-43	6	1	5	2	1	1	0	0	1	0	0	0	1	0	1	0	0	0	0	0	0	0	0	0	0	0	0	0	0	0	0	0	0	0	0	0	0	0	0	0	0	0	0	0	0	4
N. cyriacigeorgica	N-32	5	1	8	2	1	0	0	0	0	0	0	0	1	0	2	0	0	0	1	0	0	0	0	0	0	0	0	0	0	0	0	0	0	0	0	0	0	0	0	0	0	0	0	0	0	4
N. cyriacigeorgica	N-26	5	1	6	2	1	1	0	0	0	0	0	0	1	0	1	0	0	0	1	0	0	0	0	0	0	0	0	0	0	0	0	0	0	0	0	0	0	0	0	0	0	0	0	0	0	3
N. cyriacigeorgica	N-18	7	1	7	2	1	1	1	0	1	0	0	0	1	0	1	0	0	0	1	0	0	0	0	0	0	0	0	0	0	0	0	0	0	0	0	0	0	0	0	0	0	0	0	0	0	2
N. cyriacigeorgica	BJ06-0154	6	1	5	3	1	1	0	0	1	0	0	0	1	0	1	0	0	0	0	0	0	0	0	0	0	0	0	0	0	0	0	0	0	0	0	0	0	1	0	0	0	0	0	0	0	5
N. cyriacigeorgica	BJ06-0147	7	1	6	2	1	1	1	0	1	0	0	0	1	0	1	0	0	0	1	0	0	0	0	0	0	0	0	0	0	0	0	0	0	0	0	0	0	0	0	0	0	0	0	0	0	3
N. cyriacigeorgica	BJ06-0149	7	1	8	2	1	1	1	0	1	0	0	0	2	0	1	0	0	0	1	0	0	0	0	0	0	0	0	0	0	0	0	0	0	0	0	0	0	0	0	0	0	0	0	0	0	2
N. cyriacigeorgica	BJ06-0142	8	1	6	2	1	1	0	0	1	0	0	0	2	0	1	0	0	0	0	0	0	0	0	0	0	0	0	0	0	0	0	0	0	0	0	0	0	0	0	0	0	0	0	0	0	3
N. cyriacigeorgica	BJ06-0134	6	1	6	2	1	1	0	0	0	0	0	0	1	0	2	0	0	0	1	0	0	0	0	0	0	0	0	0	0	0	0	0	0	0	0	0	0	0	0	0	0	0	0	0	0	3
N. cyriacigeorgica	BJ06-0132	5	1	4	2	1	1	0	0	0	0	0	0	1	0	1	0	0	0	1	0	0	0	0	0	0	0	0	0	0	0	0	0	0	0	0	0	0	0	0	0	0	0	0	0	0	3
N. cyriacigeorgica	BJ06-0133	5	1	4	2	1	1	0	0	1	0	0	0	1	0	1	0	0	0	0	0	0	0	0	0	0	0	0	0	0	0	0	0	0	0	0	0	0	0	0	0	0	0	0	0	0	3
N. cyriacigeorgica	BJ06-0130	7	1	4	2	1	1	0	0	1	0	0	0	1	0	1	0	0	0	0	0	0	0	0	0	0	0	0	0	0	0	0	0	0	0	0	0	0	0	0	0	0	0	0	0	0	4
N. cyriacigeorgica	BJ06-0127	8	1	5	2	1	1	0	0	1	0	0	0	1	0	1	0	0	0	0	0	0	0	0	0	0	0	0	0	0	0	0	0	0	0	0	0	0	0	0	0	0	0	0	0	0	4
N. cyriacigeorgica	BJ06-0118	5	1	6	2	1	1	0	1	1	0	0	0	2	0	1	0	0	0	0	0	0	0	0	0	0	0	0	0	0	0	0	0	0	0	0	0	0	0	0	0	0	0	0	0	0	2
N. cyriacigeorgica	BJ06-0121	7	1	4	3	1	1	0	0	1	0	0	0	1	0	1	0	0	0	0	0	0	0	0	0	0	0	0	0	0	0	0	0	0	0	0	0	0	0	0	0	0	0	0	0	0	5
N. cyriacigeorgica	BJ06-0062	5	1	4	2	1	1	0	0	1	0	0	0	1	0	1	0	0	0	0	0	0	0	0	0	0	0	0	0	0	0	0	0	0	0	0	0	0	0	0	0	0	0	0	0	0	3
N. cyriacigeorgica	BJ06-0071	7	1	4	3	1	1	0	0	1	0	0	0	1	0	1	0	0	0	0	0	0	0	0	0	0	0	0	0	0	0	0	0	0	0	0	0	0	0	0	0	0	0	0	0	0	5
N. cyriacigeorgica	3012STDY6756504	6	1	5	2	1	1	0	0	1	0	0	0	1	0	1	0	0	0	0	0	0	0	0	0	0	0	0	0	0	0	0	0	0	0	0	0	0	0	0	0	0	0	0	0	0	4
N. cyriacigeorgica	GUH-2	6	1	5	2	1	1	0	0	1	0	0	0	1	0	1	0	0	0	0	0	0	0	0	0	0	0	0	0	0	0	0	0	0	0	0	0	0	0	0	0	0	0	0	0	0	4
N. cyriacigeorgica	NBRC 100375	8	1	15	2	1	2	0	0	1	1	0	0	1	0	1	0	0	0	0	0	0	0	0	0	0	0	0	0	0	0	0	0	0	0	0	0	0	0	0	0	0	0	0	0	0	3
N. cyriacigeorgica	CNM20110639	5	1	4	2	1	1	0	0	1	0	0	0	1	0	1	0	0	0	0	0	0	0	0	0	0	0	0	0	0	0	0	0	0	0	0	0	0	0	0	0	0	0	0	0	0	4
N. cyriacigeorgica	BJ06-0109	8	1	11	2	1	1	1	0	1	0	0	0	2	0	1	0	0	0	1	0	0	0	0	0	0	0	0	0	0	0	0	0	0	0	0	0	0	0	0	0	0	0	0	0	0	2
N. donostiensis	X1654	9	1	6	3	0	0	0	0	2	1	0	0	0	0	0	0	0	0	0	0	0	0	0	0	0	0	0	0	0	0	0	0	0	0	0	0	0	0	0	0	0	0	0	0	0	5
N. donostiensis	W9944	17	1	14	3	0	0	1	0	2	2	0	0	0	0	0	0	0	0	0	0	0	0	0	0	0	0	0	0	0	0	0	0	0	0	0	0	0	0	0	0	0	0	0	0	0	3
N. elegans	N-12	3	0	4	6	1	1	0	0	1	0	0	0	0	1	1	0	0	0	0	0	0	0	0	0	0	0	0	0	0	0	0	0	0	0	0	0	0	0	0	0	1	0	0	0	1	6
N. elegans	BJ06-0114	7	0	20	4	1	0	1	0	1	0	1	0	0	1	1	0	0	0	0	0	0	0	0	0	0	0	0	0	0	0	0	0	0	0	0	0	0	0	0	0	1	0	0	0	1	5
N. elegans	NBRC 108235	9	1	7	6	1	1	0	0	1	0	0	1	0	1	1	0	0	0	0	0	0	0	0	0	0	0	0	0	0	0	0	0	0	0	0	0	0	0	0	0	1	0	0	0	1	5
N. exalbida	NBRC 100660	6	1	10	5	1	2	1	0	1	0	0	1	1	2	0	0	0	1	0	0	0	0	0	0	0	0	0	0	0	0	0	0	0	0	0	0	0	0	0	0	0	0	0	0	1	8
N. farcinica	NCTC11134	4	1	6	2	1	2	0	1	1	0	0	0	1	0	0	1	0	0	0	0	0	0	0	0	0	0	0	0	0	0	0	0	0	0	0	0	0	0	0	0	0	0	0	0	0	3
N. farcinica	TRH1	4	1	6	4	1	1	2	1	1	0	1	0	0	0	0	0	0	0	0	0	0	0	0	0	0	0	0	0	0	0	0	1	0	0	0	0	0	0	0	0	0	0	0	0	0	2
N. farcinica	CNM20091955	4	1	5	3	1	1	1	0	1	0	1	0	0	0	0	0	0	0	0	0	0	0	0	0	0	0	0	0	0	0	0	1	0	0	0	0	0	0	0	0	0	0	0	0	0	4
N. farcinica	CNM20080921	4	1	5	3	1	1	1	0	1	1	1	0	0	0	0	0	0	0	0	0	0	0	0	0	0	0	0	0	0	0	0	0	0	0	0	0	0	0	0	0	0	0	0	0	0	4
N. farcinica	W6977	3	1	5	4	1	1	2	1	1	1	1	0	0	0	0	0	0	0	0	0	0	0	0	0	0	0	0	0	0	0	0	0	0	0	0	0	0	0	0	0	0	0	0	0	0	2
N. farcinica	JNQH325	4	1	5	3	1	1	1	0	1	1	1	0	0	0	0	0	0	0	0	0	0	0	0	0	0	0	0	0	0	0	0	0	0	0	0	0	0	0	0	0	0	0	0	0	0	3
N. farcinica	JNQH326	4	1	5	4	1	1	2	1	1	2	1	0	0	0	0	0	0	0	0	0	0	0	0	0	0	0	0	0	0	0	0	0	0	0	0	0	0	0	0	0	0	0	0	0	0	2
N. farcinica	N-29	3	1	6	3	1	1	1	0	1	1	1	0	0	0	0	0	0	0	0	0	0	0	0	0	0	0	0	0	0	0	0	0	0	0	0	0	0	0	0	0	0	0	0	0	0	3
N. farcinica	N-25	4	1	7	4	1	1	2	1	1	1	1	0	0	0	0	0	0	0	0	0	0	0	0	0	0	0	0	0	0	0	0	0	0	0	0	0	0	0	0	0	0	0	0	0	0	2
N. farcinica	N-23	4	1	7	3	1	1	1	0	1	1	1	0	0	0	0	0	0	0	0	0	0	0	0	0	0	0	0	0	0	0	0	0	0	0	0	0	0	0	0	0	0	0	0	0	0	3
N. farcinica	N-14	3	1	6	3	1	1	1	0	1	1	1	0	0	0	0	0	0	0	0	0	0	0	0	0	0	0	0	0	0	0	0	0	0	0	0	0	0	0	0	0	0	0	0	0	0	3
N. farcinica	N-9	3	1	6	3	1	1	1	0	1	1	1	0	0	0	0	0	0	0	0	0	0	0	0	0	0	0	0	0	0	0	0	0	0	0	0	0	0	0	0	0	0	0	0	0	0	3
N. farcinica	N-7	2	1	7	3	1	1	1	0	1	1	1	0	0	0	0	0	0	0	0	0	0	0	0	0	0	0	0	0	0	0	0	0	0	0	0	0	0	0	0	0	0	0	0	0	0	4
N. farcinica	N-4	4	1	5	3	1	1	1	0	1	1	1	0	0	0	0	0	0	0	0	0	0	0	0	0	0	0	0	0	0	0	0	0	0	0	0	0	0	0	0	0	0	0	0	0	0	4
N. farcinica	N-3	3	1	6	3	1	1	1	0	1	1	1	0	0	0	0	0	0	0	0	0	0	0	0	0	0	0	0	0	0	0	0	0	0	0	0	0	0	0	0	0	0	0	0	0	0	6
N. farcinica	N-1	4	1	7	3	1	1	1	0	1	1	1	0	0	0	0	0	0	0	0	0	0	0	0	0	0	0	0	0	0	0	0	0	0	0	0	0	0	0	0	0	0	0	0	0	0	4
N. farcinica	BJ06-0153	3	1	4	3	1	1	1	0	1	1	1	0	0	0	0	0	0	0	0	0	0	0	0	0	0	0	0	0	0	0	0	0	0	0	0	0	0	0	0	0	0	0	0	0	0	5
N. farcinica	BJ06-0151	4	1	5	3	1	1	1	0	1	1	1	0	0	0	0	0	0	0	0	0	0	0	0	0	0	0	0	0	0	0	0	0	0	0	0	0	0	0	0	0	0	0	0	0	0	3
N. farcinica	BJ06-0150	3	1	6	3	1	1	1	0	1	1	1	0	0	0	0	0	0	0	0	0	0	0	0	0	0	0	0	0	0	0	0	0	0	0	0	0	0	0	0	0	0	0	0	0	0	5
N. farcinica	BJ06-0138	2	1	7	3	1	1	1	0	1	1	1	0	0	0	0	0	0	0	0	0	0	0	0	0	0	0	0	0	0	0	0	0	0	0	0	0	0	0	0	0	0	0	0	0	0	5
N. farcinica	BJ06-0139	4	1	5	3	1	1	1	0	1	1	1	0	0	0	0	0	0	0	0	0	0	0	0	0	0	0	0	0	0	0	0	0	0	0	0	0	0	0	0	0	0	0	0	0	0	4
N. farcinica	BJ06-0137	4	1	5	4	1	2	1	0	1	0	1	0	0	0	0	0	0	0	0	0	0	0	0	0	0	0	0	0	0	0	0	1	0	0	0	0	0	0	0	0	0	0	0	0	0	3
N. farcinica	BJ06-0136	4	1	6	4	1	2	1	0	1	0	1	0	0	0	0	0	0	0	0	0	0	0	0	0	0	0	0	0	0	0	0	1	0	0	0	0	0	0	0	0	0	0	0	0	0	3
N. farcinica	BJ06-0135	4	1	9	3	1	1	1	0	1	0	1	0	0	0	0	0	0	0	0	0	0	0	0	0	0	0	0	0	0	0	0	1	0	0	0	0	0	0	0	0	0	0	0	0	0	3
N. farcinica	BJ06-0129	3	1	4	3	1	1	1	0	1	1	1	0	0	0	0	0	0	0	0	0	0	0	0	0	0	0	0	0	0	0	0	0	0	0	0	0	0	0	0	0	0	0	0	0	0	3
N. farcinica	BJ06-0128	3	1	7	4	1	1	2	1	1	0	1	0	0	0	0	0	0	0	0	0	0	0	0	0	0	0	0	0	0	0	0	1	0	0	0	0	0	0	0	0	0	0	0	0	0	2
N. farcinica	BJ06-0131	3	1	7	3	1	1	1	0	1	1	1	0	0	0	0	0	0	0	0	0	0	0	0	0	0	0	0	0	0	0	0	0	0	0	0	0	0	0	0	0	0	0	0	0	0	3
N. farcinica	BJ06-0126	3	1	7	3	1	1	1	0	1	1	1	0	0	0	0	0	0	0	0	0	0	0	0	0	0	0	0	0	0	0	0	0	0	0	0	0	0	0	0	0	0	0	0	0	0	5
N. farcinica	BJ06-0108	3	1	7	3	1	1	1	0	1	1	1	0	0	0	0	0	0	0	0	0	0	0	0	0	0	0	0	0	0	0	0	0	0	0	0	0	0	0	0	0	0	0	0	0	0	3
N. farcinica	BJ06-0101	2	1	7	3	1	1	1	0	1	1	1	0	0	0	0	0	0	0	0	0	0	0	0	0	0	0	0	0	0	0	0	0	0	0	0	0	0	0	0	0	0	0	0	0	0	4
N. farcinica	BJ06-0096	4	1	5	3	1	1	1	0	1	1	1	0	0	0	0	0	0	0	0	0	0	0	0	0	0	0	0	0	0	0	0	0	0	0	0	0	0	0	0	0	0	0	0	0	0	3
N. farcinica	BJ06-0064	4	1	7	3	1	1	1	0	1	1	1	0	0	0	0	0	0	0	0	0	0	0	0	0	0	0	0	0	0	0	0	0	0	0	0	0	0	0	0	0	0	0	0	0	0	4
N. farcinica	BJ06-0065	4	1	5	3	1	1	1	0	1	1	1	0	0	0	0	0	0	0	0	0	0	0	0	0	0	0	0	0	0	0	0	0	0	0	0	0	0	0	0	0	0	0	0	0	0	4
N. farcinica	BJ06-0057	4	1	5	3	1	1	1	0	1	1	1	0	0	0	0	0	0	0	0	0	0	0	0	0	0	0	0	0	0	0	0	0	0	0	0	0	0	0	0	0	0	0	0	0	0	4
N. farcinica	BJ06-0060	3	1	5	3	1	1	1	0	1	1	1	0	0	0	0	0	0	0	0	0	0	0	0	0	0	0	0	0	0	0	0	0	0	0	0	0	0	0	0	0	0	0	0	0	0	4
N. farcinica	BJ06-0054	4	1	5	3	1	1	1	0	1	1	1	0	0	0	0	0	0	0	0	0	0	0	0	0	0	0	0	0	0	0	0	0	0	0	0	0	0	0	0	0	0	0	0	0	0	3
N. farcinica	DSM 43257	4	1	9	4	1	1	2	0	1	0	1	0	0	0	0	0	0	0	0	0	0	0	0	0	0	0	0	0	0	0	0	2	0	0	0	0	0	0	0	0	0	0	0	0	0	2
N. farcinica	3012STDY6733949	4	1	5	3	1	1	1	0	1	1	1	0	0	0	0	0	0	0	0	0	0	0	0	0	0	0	0	0	0	0	0	0	0	0	0	0	0	0	0	0	0	0	0	0	0	3
N. farcinica	IFM 10152	1	1	7	2	1	2	0	1	1	0	0	0	1	0	0	1	0	0	0	0	0	0	0	0	0	0	0	0	0	0	0	0	0	0	0	0	0	0	0	0	0	0	0	0	0	2
N. farcinica	NBRC 15532	4	1	5	3	1	1	1	0	1	1	1	0	0	0	0	0	0	0	0	0	0	0	0	0	0	0	0	0	0	0	0	0	0	0	0	0	0	0	0	0	0	0	0	0	0	3
N. farcinica	BJ06-0055	3	1	8	4	1	1	1	1	1	1	0	0	0	0	0	0	0	0	0	0	0	0	0	0	0	0	0	0	0	0	0	0	0	0	0	0	0	0	0	0	0	0	0	0	0	4
N. flavorosea	JCM 3332	2	1	6	3	0	0	0	0	2	1	0	0	0	1	0	0	0	0	0	0	0	0	0	0	0	0	0	0	0	0	0	0	0	0	0	0	0	0	0	0	0	0	0	0	0	3
N. flavorosea	BJ06-0141	2	1	10	4	0	2	0	0	1	1	0	0	1	2	0	0	0	0	0	0	0	0	0	0	0	0	0	0	0	0	0	0	0	0	0	0	0	0	0	0	0	0	0	0	0	4
N. flavorosea	NBRC 108225	2	1	11	4	0	1	0	0	1	1	0	0	1	2	0	0	0	0	0	0	0	0	0	0	0	0	0	0	0	0	0	0	0	0	0	0	0	0	0	0	0	0	0	0	0	4
N. fluminea	DSM 44489	2	0	11	3	1	1	1	0	1	1	0	0	0	0	0	1	0	0	0	0	0	1	0	0	1	0	0	0	0	0	0	0	0	0	0	0	0	0	0	0	0	0	0	0	0	6
N. gamkensis	DSM 44956	4	1	6	3	1	2	0	0	1	0	0	1	0	1	0	0	0	0	0	0	0	0	0	0	0	0	0	0	0	0	0	0	0	0	0	0	0	0	0	0	0	0	0	0	1	10
N. gamkensis	NRRL B-24450	5	1	9	3	1	2	0	0	1	0	0	1	0	1	0	0	0	0	0	0	0	0	0	0	0	0	0	0	0	0	0	0	0	0	0	0	0	0	0	0	0	0	0	0	1	10
N. gamkensis	NBRC 108242	4	1	6	4	1	2	0	0	1	0	0	1	0	1	0	0	0	0	0	0	0	0	0	0	0	0	0	0	0	0	0	0	0	0	0	0	0	0	0	0	0	0	0	0	1	10
N. gipuzkoensis	234509	6	1	7	5	1	1	2	0	1	1	0	1	0	1	0	1	0	1	0	0	0	1	0	0	0	0	0	0	0	0	0	0	0	0	0	0	0	0	0	0	0	0	0	0	0	9
N. globerula	W9364	1	2	5	1	0	1	1	1	1	0	0	0	1	1	0	0	0	0	0	0	0	0	0	0	0	0	0	0	0	0	0	0	0	0	0	0	0	0	0	0	0	0	0	0	0	5
N. goodfellowii	DSM 45516	3	1	6	3	2	1	1	0	1	1	0	1	1	0	1	0	1	0	0	0	0	0	0	0	0	0	0	0	0	0	0	0	0	0	0	0	0	0	0	0	0	0	0	0	0	6
N. grenadensis	NBRC 108939	1	1	11	5	1	1	0	0	1	1	0	0	1	2	0	0	0	0	0	0	0	0	0	0	0	0	0	0	0	0	0	0	0	0	0	0	0	0	0	0	0	0	0	0	0	5
N. harenae	NBRC 108248	3	1	6	3	0	0	0	0	1	1	0	0	2	0	1	0	0	0	0	0	0	0	0	0	0	0	0	0	0	0	0	0	0	0	0	0	0	0	0	0	0	0	0	0	0	6
N. higoensis	BJ06-0143	4	1	3	3	1	1	1	1	1	0	1	1	0	0	0	1	0	0	0	0	0	0	0	0	0	0	0	0	0	0	0	0	0	0	0	0	0	0	0	0	0	1	0	0	0	6
N. higoensis	NBRC 100133	2	1	8	2	1	4	1	0	1	0	1	1	0	3	0	1	0	0	0	0	0	0	0	0	0	0	0	0	0	0	0	0	0	0	0	0	0	0	0	0	0	0	0	0	0	4
N. ignorata	NBRC 108230	4	1	8	4	1	1	2	0	1	0	0	0	1	0	0	0	0	0	0	0	0	0	0	0	0	0	0	0	0	0	0	0	0	0	0	0	0	0	0	0	0	0	0	0	0	4
N. ignorata	DSM 44496	4	1	8	4	1	1	2	0	1	0	0	0	2	0	0	0	0	0	0	0	0	0	0	0	0	0	0	0	0	0	0	0	0	0	0	0	0	0	0	0	0	0	0	0	0	3
N. inohanensis	NBRC 100128	2	0	14	8	0	2	0	0	0	0	0	0	2	0	2	1	0	0	0	0	0	1	0	1	0	0	1	0	0	0	0	0	0	0	0	0	0	0	0	0	0	0	0	0	1	6
N. jejuensis	NBRC 103114	7	0	9	4	0	2	0	2	1	0	0	0	2	0	0	1	0	0	0	0	0	0	0	0	0	0	0	0	0	0	0	0	0	0	0	0	0	0	0	0	0	0	0	0	0	7
N. jiangxiensis	NBRC 101359	6	2	5	4	1	4	0	0	1	0	0	0	0	2	0	0	0	0	0	0	0	0	1	0	0	0	1	1	0	0	0	0	0	0	0	0	0	0	0	0	0	0	0	0	1	7
N. jinanensis	CGMCC 4.3508	3	1	9	5	1	0	0	0	1	1	0	1	2	1	0	0	0	0	0	0	0	0	0	0	0	0	0	0	0	0	0	0	0	0	0	0	0	0	0	0	0	0	0	0	0	5
N. jinanensis	NBRC 108249	3	1	14	2	1	0	0	0	1	0	0	1	0	0	0	0	0	0	0	0	0	0	0	0	0	0	0	0	0	0	0	0	0	0	0	0	0	0	0	0	0	0	0	0	0	4
N. kruczakiae	NBRC 101016	4	0	9	6	1	1	1	0	1	1	0	1	0	1	1	0	0	0	0	0	0	0	0	0	0	0	0	0	0	0	0	0	0	0	0	0	0	0	0	0	0	0	0	0	1	8
N. lijiangensis	NBRC 108240	13	1	14	3	1	1	2	0	1	0	1	0	1	0	1	0	0	0	0	0	0	0	0	0	0	0	0	0	0	0	0	0	0	0	0	0	0	0	0	0	0	0	0	0	0	9
N. mangyaensis	Y48	3	1	6	4	1	1	1	0	1	0	0	0	0	0	0	1	0	0	0	0	0	0	0	0	0	0	0	0	0	0	0	0	0	0	0	0	0	0	0	0	0	0	0	0	0	6
N. mexicana	DSM 44952	4	0	6	3	1	0	0	1	2	0	0	2	0	0	1	0	0	0	0	0	0	0	0	0	0	2	0	0	0	0	0	0	0	0	0	0	0	0	0	0	1	0	0	0	1	12
N. mexicana	NBRC 108244	4	0	9	4	1	0	0	1	2	0	0	2	0	0	1	0	0	0	0	1	0	0	0	0	0	2	0	0	0	0	0	0	0	0	0	0	0	0	0	0	0	0	0	0	1	10
N. mikamii	NBRC 108933	11	0	4	4	1	1	1	0	1	0	0	1	0	1	1	0	0	0	0	0	0	0	0	0	0	0	0	0	0	0	0	0	1	0	0	0	0	0	0	0	0	0	0	0	1	7
N. miyunensis	NBRC 108239	8	1	7	4	1	8	1	1	1	1	0	0	0	2	1	1	0	0	0	0	0	0	1	0	0	0	0	0	0	0	0	0	0	0	0	0	0	0	0	0	0	0	0	0	1	4
N. neocaledoniensis	DSM 44717	5	1	8	4	1	1	2	0	1	0	0	0	0	0	0	1	0	0	0	0	0	0	0	0	0	0	0	0	0	0	0	0	1	0	0	0	0	0	1	0	0	0	0	0	0	2
N. neocaledoniensis	NBRC 108232	8	1	17	4	1	2	2	0	1	1	0	0	0	0	0	1	0	0	0	0	0	0	0	0	0	0	0	0	0	0	0	0	1	0	0	0	0	0	1	0	0	0	0	0	0	2
N. niigatensis	NBRC 100131	2	0	10	4	0	1	0	0	0	0	0	0	1	0	1	1	0	0	0	0	0	0	0	0	0	0	0	0	0	0	0	0	0	0	0	0	0	0	0	0	0	0	0	0	0	8
N. ninae	NBRC 108245	9	1	15	4	1	3	0	0	1	2	0	1	2	0	2	0	2	0	0	0	0	0	1	1	0	1	0	0	0	0	0	0	0	0	0	0	0	0	0	0	0	0	0	0	1	12
N. niwae	NBRC 108934	6	1	8	7	1	2	1	0	1	0	0	0	0	0	0	0	0	0	0	0	0	0	0	0	0	0	0	0	0	0	0	1	0	0	0	0	0	0	0	0	0	0	0	0	1	9
N. nova	MDA0897	5	1	5	7	1	0	0	0	1	0	0	1	0	1	2	0	0	0	0	0	0	0	0	0	0	0	0	0	0	0	0	0	0	0	0	0	0	0	0	0	0	0	0	0	1	3
N. nova	BAA2227	5	1	11	6	1	1	0	0	1	0	0	1	0	1	1	0	0	0	0	0	0	0	0	0	0	0	0	0	0	0	0	0	0	0	0	0	0	0	0	0	0	0	0	0	1	6
N. nova	MDA3139	5	0	6	6	2	1	0	0	1	0	0	1	0	1	1	0	0	0	0	0	0	0	0	0	0	0	0	0	0	0	0	0	0	0	0	0	0	0	0	0	0	0	0	0	1	5
N. nova	ATCC 10905	5	1	5	6	2	1	0	1	1	0	0	1	0	1	1	0	0	0	0	0	0	0	0	0	0	1	0	0	0	0	0	0	0	0	0	0	0	1	0	0	0	0	0	0	1	4
N. nova	MDA3397	5	1	5	7	1	0	0	1	1	0	0	1	0	0	1	0	0	0	0	0	0	0	0	0	0	0	0	0	0	0	0	0	0	0	0	0	0	1	0	0	0	0	0	0	1	3
N. nova	MDA5529	7	0	7	6	2	1	0	0	1	0	0	1	0	1	1	0	0	0	0	0	0	0	0	0	0	0	0	0	0	0	0	0	0	0	0	0	0	0	0	0	0	0	0	0	1	5
N. nova	ATCC 33727	5	0	3	7	2	1	0	0	1	0	0	1	0	2	1	0	0	0	0	0	0	0	0	0	0	0	0	0	0	0	0	0	0	0	0	0	0	0	0	0	0	0	0	0	1	5
N. nova	N-46	5	1	8	6	1	1	0	0	1	0	0	1	0	1	1	0	0	0	0	0	0	0	0	0	0	0	0	0	0	0	0	0	0	0	0	0	0	0	0	0	0	0	0	0	1	4
N. nova	BJ06-0156	11	0	2	6	1	1	0	0	1	0	0	1	0	0	1	0	0	0	0	0	0	0	0	0	0	0	0	0	0	0	0	0	0	0	0	0	0	1	0	0	0	0	0	0	1	7
N. nova	NBRC 15556	6	1	11	6	1	1	0	1	1	0	0	1	0	1	1	0	0	0	0	0	0	0	0	0	0	1	0	0	0	0	0	0	0	0	0	0	0	0	0	0	0	0	0	0	1	5
N. nova	SH22a	5	1	3	7	0	0	0	1	1	0	0	1	0	0	1	1	0	0	0	0	0	0	0	0	0	0	0	0	0	0	0	1	0	0	0	0	0	0	0	1	0	0	0	0	0	7
N. otitidiscaviarum	NEB252	3	1	9	5	0	2	0	0	1	0	0	0	0	0	0	1	0	0	0	0	0	1	0	0	0	0	0	0	0	0	0	0	0	0	0	0	0	0	0	0	0	0	0	0	0	5
N. otitidiscaviarum	N-42	2	1	8	3	0	2	0	0	1	0	0	0	0	0	0	0	0	0	0	0	0	1	0	0	0	0	0	0	0	0	0	0	0	0	0	0	0	0	0	0	0	0	0	0	0	6
N. otitidiscaviarum	N-22	3	1	8	4	0	2	0	0	1	0	0	0	0	0	0	1	0	0	0	0	0	1	0	0	0	0	0	0	0	0	0	0	0	0	0	0	0	0	0	0	0	0	0	0	0	5
N. otitidiscaviarum	N-15	3	1	8	5	0	2	0	0	1	0	0	1	0	0	0	0	0	0	0	0	0	1	0	0	0	0	0	0	0	0	0	0	0	0	0	0	0	0	0	0	0	0	0	0	0	5
N. otitidiscaviarum	BJ06-0120	2	1	13	4	0	2	0	0	1	0	0	1	0	0	0	0	0	0	0	0	0	1	0	0	0	0	0	0	0	0	0	0	0	0	0	0	0	0	0	0	0	0	0	0	0	6
N. otitidiscaviarum	NCTC1934	2	1	7	5	0	2	0	0	1	0	0	1	0	0	0	0	0	0	0	0	0	1	0	0	0	0	0	0	0	0	0	0	0	0	0	0	0	0	0	0	0	0	0	0	0	6
N. otitidiscaviarum	NBRC 14405	3	1	7	4	0	2	0	0	1	0	0	0	0	0	0	1	0	0	0	0	0	1	0	0	0	0	0	0	0	0	0	0	0	0	0	0	0	0	0	0	0	0	0	0	0	6
N. paucivorans	NBRC 100373	8	0	8	2	1	1	2	0	1	1	0	0	2	0	0	0	0	0	0	0	0	0	0	0	0	0	0	0	0	0	0	0	0	0	0	0	0	0	0	0	0	0	0	0	0	4
N. pneumoniae	NBRC 100136	6	1	11	4	0	1	2	1	1	0	0	1	2	0	0	0	0	0	0	0	0	0	0	0	0	0	0	0	1	0	0	0	0	0	0	0	0	0	0	0	0	0	0	0	0	7
N. pseudobrasiliensis	DSM 44290	6	3	10	5	0	3	1	0	1	0	0	0	1	0	0	3	0	0	0	0	0	0	0	0	1	1	0	0	0	0	0	1	0	0	1	0	0	0	0	1	0	0	0	0	1	11
N. pseudobrasiliensis	IFM 0761	6	3	9	9	0	4	4	1	1	0	0	1	1	0	0	2	0	0	0	0	0	0	0	0	0	0	0	0	0	0	0	2	0	0	0	0	0	0	0	1	0	0	0	0	0	10
N. pseudobrasiliensis	NBRC 108224	6	3	9	10	0	3	4	0	1	0	0	0	1	0	0	2	0	0	0	0	0	0	0	0	0	0	0	0	0	0	0	2	0	0	0	0	0	0	0	1	0	0	0	0	0	11
N. pseudovaccinii	NBRC 100343	8	1	22	9	1	4	0	0	2	0	0	0	1	2	1	1	0	0	0	0	0	0	0	0	0	0	0	0	0	0	0	1	1	0	0	0	0	0	0	0	0	0	0	0	2	3
N. puris	N-28	7	1	18	3	1	0	1	0	1	0	2	0	0	0	1	1	0	0	0	0	0	0	0	0	0	0	0	0	0	0	0	1	0	0	0	0	0	0	0	0	0	0	0	0	0	3
N. puris	BJ06-0122	8	1	5	1	1	0	1	0	1	0	2	0	0	0	1	1	0	0	0	0	0	0	0	0	0	0	0	0	0	0	0	0	0	0	0	0	0	0	0	0	0	0	0	0	0	6
N. puris	N-10	7	1	5	1	1	0	1	0	1	0	2	0	0	0	1	1	0	0	0	0	0	0	0	0	0	0	0	0	0	0	0	0	0	0	0	0	0	0	0	0	0	0	0	0	0	5
N. puris	DSM 44599	7	1	6	1	1	0	1	0	1	0	2	0	0	0	1	1	0	0	0	0	0	0	0	0	0	0	0	0	0	0	0	0	0	0	0	0	0	0	0	0	0	0	0	0	0	6
N. puris	NBRC 108233	8	1	6	1	1	0	1	0	1	0	2	0	0	0	1	1	0	0	0	0	0	0	0	0	0	0	0	0	0	0	0	0	0	0	0	0	0	0	0	0	0	0	0	0	0	6
N. rhamnosiphila	NRRL B-24637	2	1	18	5	1	0	1	0	0	1	0	0	1	3	0	0	0	0	0	0	0	0	0	0	0	0	0	0	0	0	0	0	0	0	0	0	0	0	0	0	0	0	0	0	0	5
N. rhamnosiphila	NBRC 108938	6	1	15	5	1	1	1	0	0	1	0	0	1	3	0	0	0	0	0	0	0	0	0	0	0	0	0	0	0	0	0	0	0	0	0	0	0	0	0	0	0	0	0	0	0	5
N. rhizosphaerihabitans	CGMCC 4.7329	2	1	7	2	1	2	2	0	1	0	0	0	0	0	1	1	0	0	0	0	0	0	0	0	0	0	0	0	0	0	0	0	0	0	0	0	0	0	0	0	0	0	0	0	0	6
N. salmonicida	NBRC 100376	2	1	12	3	1	1	2	0	1	0	0	0	0	0	0	1	0	0	0	0	0	0	0	0	0	0	0	0	0	0	1	0	0	0	0	1	0	0	0	0	0	0	0	0	0	5
N. salmonicida	NBRC 13393	2	1	9	3	1	1	2	0	1	0	0	0	0	0	0	1	0	0	0	0	0	0	0	0	0	0	0	0	0	0	1	0	0	0	0	1	0	0	0	0	0	0	0	0	0	5
N. salmonicida subsp. cummidelens	NBRC 100378	2	1	10	3	1	1	2	0	1	0	0	0	0	0	0	1	0	0	0	0	0	1	0	0	0	0	0	0	0	0	1	0	0	0	0	0	0	0	0	0	0	0	0	0	0	6
N. seriolae	N-2927	2	0	8	4	0	1	1	0	1	1	0	0	1	0	1	2	0	0	0	0	0	0	0	0	0	0	0	0	0	0	0	0	0	0	0	0	0	0	0	0	0	0	0	0	0	6
N. seriolae	U-1	2	0	8	4	0	1	1	0	1	1	0	0	1	0	1	2	0	0	0	0	0	0	0	0	0	0	0	0	0	0	0	0	0	0	0	0	0	0	0	0	0	0	0	0	0	6
N. seriolae	EM150506	2	1	13	5	0	1	0	0	1	1	0	0	1	0	1	2	0	0	0	0	0	0	0	0	0	0	0	0	0	0	0	1	0	0	0	0	0	0	0	0	0	0	0	0	0	6
N. seriolae	CK-14008	2	1	11	5	0	1	1	0	1	1	0	0	1	0	1	2	0	0	0	0	0	0	0	0	0	0	0	0	0	0	0	0	0	0	0	0	0	0	0	0	0	0	0	0	0	4
N. seriolae	SY-24	2	1	10	5	0	1	0	0	1	1	0	0	1	0	1	2	0	0	0	0	0	0	0	0	0	0	0	0	0	0	0	0	0	0	0	0	0	0	0	0	0	0	0	0	0	5
N. seriolae	UTF1	2	1	9	5	0	1	0	0	1	1	0	0	1	0	1	2	0	0	0	0	0	0	0	0	0	0	0	0	0	0	0	0	0	0	0	0	0	0	0	0	0	0	0	0	0	5
N. seriolae	HSY-NS01	2	0	8	4	0	1	1	0	1	1	0	0	1	0	1	2	0	0	0	0	0	0	0	0	0	0	0	0	0	0	0	0	0	0	0	0	0	0	0	0	0	0	0	0	0	6
N. seriolae	HSY-NS02	2	1	11	4	0	1	0	0	1	1	0	0	1	0	1	2	0	0	0	0	0	0	0	0	0	0	0	0	0	0	0	0	0	0	0	0	0	0	0	0	0	0	0	0	0	5
N. seriolae	PY_31	2	1	9	5	0	1	0	0	1	1	0	0	1	0	1	2	0	0	0	0	0	0	0	0	0	0	0	0	0	0	0	0	0	0	0	0	0	0	0	0	0	0	0	0	0	5
N. seriolae	VT_62	2	0	8	4	0	1	0	0	1	1	0	0	1	0	1	2	0	0	0	0	0	0	0	0	0	0	0	0	0	0	1	0	0	0	0	0	0	0	0	0	0	0	0	0	0	6
N. seriolae	NT_50	2	1	16	5	0	1	0	0	2	1	0	0	1	0	1	2	0	0	0	0	0	0	0	0	0	0	0	0	0	0	0	0	0	0	0	0	0	0	0	0	0	0	0	0	0	5
N. seriolae	KH_11	2	1	11	5	0	1	0	0	1	1	0	0	1	0	1	2	0	0	0	0	0	0	0	0	0	0	0	0	0	0	0	0	0	0	0	0	0	0	0	0	0	0	0	0	0	5
N. seriolae	PY_37	2	1	19	6	0	1	0	0	1	1	0	0	1	0	1	2	0	0	0	0	0	0	0	0	0	0	0	0	0	0	1	0	0	0	0	0	0	0	0	0	0	0	0	0	0	4
N. seriolae	KH_21	2	1	13	5	0	1	0	0	1	1	0	0	1	0	1	2	0	0	0	0	0	0	0	0	0	0	0	0	0	0	0	0	0	0	0	0	0	0	0	0	0	0	0	0	0	5
N. seriolae	VT_45	2	1	11	4	0	1	0	0	1	0	0	0	1	0	1	2	0	0	0	0	0	0	0	0	0	0	0	0	0	0	0	1	0	0	0	0	0	0	0	0	0	0	0	0	0	5
N. seriolae	MH196537	2	0	8	4	0	1	0	0	1	0	0	0	1	0	1	2	0	0	0	0	0	0	0	0	0	0	0	0	0	0	0	1	0	0	0	0	0	0	0	0	0	0	0	0	0	6
N. seriolae	NK201610020	2	1	9	5	0	1	0	0	1	1	0	0	1	0	1	2	0	0	0	0	0	0	0	0	0	0	0	0	0	0	0	0	0	0	0	0	0	0	0	0	0	0	0	0	0	6
N. seriolae	NBRC 15557	2	1	9	5	0	1	0	0	1	1	0	0	1	0	1	2	0	0	0	0	0	0	0	0	0	0	0	0	0	0	0	0	0	0	0	0	0	0	0	0	0	0	0	0	0	5
N. seriolae	ZJ0503	2	0	7	4	0	1	1	0	1	1	0	0	1	0	1	2	0	0	0	0	0	0	0	0	0	0	0	0	0	0	0	0	0	0	0	0	0	0	0	0	0	0	0	0	0	7
N. seriolae	TL20	2	1	11	5	0	1	0	0	1	1	0	0	1	0	1	2	0	0	0	0	0	0	0	0	0	0	0	0	0	0	0	0	0	0	0	0	0	0	0	0	0	0	0	0	0	5
N. shimofusensis	NBRC 100134	4	1	3	2	1	1	1	0	1	0	0	0	0	0	0	1	0	0	0	0	0	0	0	0	0	0	0	0	0	0	0	0	0	0	0	0	0	0	0	0	0	0	0	0	0	7
N. sienata	NBRC 100364	1	1	17	3	1	3	1	0	1	0	0	0	1	2	0	0	0	0	0	0	0	0	0	0	0	0	0	0	0	0	0	0	0	0	0	0	0	0	0	0	0	0	0	0	0	8
N. speluncae	DSM 45078	2	1	6	5	0	2	0	0	1	1	0	0	0	1	0	0	0	0	0	0	0	0	0	0	0	0	0	0	0	0	0	0	0	0	0	0	0	0	0	0	0	0	0	0	0	5
N. speluncae	NBRC 108251	2	1	8	5	0	2	0	0	1	1	0	0	0	1	0	0	0	0	0	0	0	0	0	0	0	0	0	0	0	0	0	0	0	0	0	0	0	0	0	0	0	0	0	0	0	5
N. stercoris	NEAU-LL90	6	0	7	3	0	2	0	1	0	0	0	1	1	1	0	0	0	0	0	0	0	0	0	0	0	0	0	0	0	0	0	0	0	0	0	0	0	0	0	0	0	0	1	0	1	7
N. takedensis	NBRC 100417	8	0	9	3	1	1	1	0	1	1	1	1	0	1	1	1	0	0	0	0	0	0	0	0	0	0	0	0	0	0	0	0	0	0	0	0	0	0	0	0	0	0	0	0	0	8
N. tenerifensis	DSM 44704	8	1	5	4	1	2	1	0	1	1	0	0	2	0	2	0	1	0	0	0	0	0	0	0	0	0	0	0	0	0	0	0	0	0	0	0	0	0	0	0	0	0	0	0	0	16
N. tenerifensis	NBRC 101015	14	1	15	7	1	7	2	0	1	1	0	2	3	0	2	0	1	0	0	0	0	0	0	0	0	0	0	0	1	0	0	2	0	0	0	0	0	0	0	0	0	0	0	0	0	10
N. terpenica	IFM 0406	4	2	6	6	0	2	1	0	1	0	0	0	1	0	2	0	0	0	0	0	0	0	0	0	0	1	0	0	1	0	0	0	0	1	0	0	0	0	0	0	0	0	0	0	1	14
N. terpenica	AUSMDU00012715	2	2	5	6	0	2	1	0	1	0	0	1	1	0	1	1	0	0	0	0	0	0	0	0	0	1	0	0	0	0	0	0	1	1	0	0	0	0	0	0	0	0	0	0	1	11
N. terpenica	NC_YFY_NT001	3	2	5	6	0	2	1	0	1	0	0	1	1	0	1	1	0	0	0	0	0	0	0	0	0	1	0	0	0	0	0	0	1	1	0	0	0	0	0	0	0	0	0	0	1	11
N. terpenica	IFM 0706	3	1	5	5	0	2	1	0	1	0	0	0	0	0	2	0	0	0	0	0	0	0	0	0	0	0	0	0	0	0	0	0	0	1	0	0	0	0	0	0	0	0	0	0	2	8
N. terpenica	N-41	4	1	5	5	0	2	1	0	1	0	0	0	0	0	2	0	0	0	0	0	0	0	0	0	0	0	0	0	0	0	0	0	0	1	0	0	0	0	0	0	0	0	0	0	2	10
N. terpenica	N-38	4	1	5	5	0	2	1	0	1	0	0	0	0	0	2	0	0	0	0	0	0	0	0	0	0	0	0	0	0	0	0	0	0	1	0	0	0	0	0	0	0	0	0	0	2	10
N. terpenica	N-36	4	1	5	5	0	2	1	0	1	0	0	0	0	0	2	0	0	0	0	0	0	0	0	0	0	0	0	0	0	0	0	0	0	1	0	0	0	0	0	0	0	0	0	0	2	10
N. terpenica	N-35	4	1	5	5	0	2	1	0	1	0	0	0	0	0	2	0	0	0	0	0	0	0	0	0	0	0	0	0	0	0	0	0	0	1	0	0	0	0	0	0	0	0	0	0	2	10
N. terpenica	N-34	11	1	42	6	1	3	2	0	1	0	0	0	0	0	2	0	1	0	0	0	0	0	0	0	0	1	0	0	0	0	0	0	0	1	0	0	0	0	0	0	0	0	0	0	0	3
N. terpenica	NBRC 100888	4	0	5	8	0	19	1	0	1	0	0	2	2	0	1	3	1	2	0	0	0	0	0	0	0	2	0	0	2	0	0	2	1	0	0	0	0	0	0	0	0	0	0	0	1	20
N. testacea	NBRC 100365	8	1	9	5	1	1	1	0	1	1	0	0	0	3	0	0	0	0	0	0	0	0	0	0	0	0	0	0	0	0	0	0	0	0	0	0	0	0	0	0	0	0	0	0	0	2
N. thailandica	NBRC 100428	4	1	10	3	1	1	2	0	1	0	0	0	0	0	1	1	0	0	0	0	0	0	0	0	0	0	0	0	0	1	0	0	0	0	0	0	0	0	0	0	0	0	0	0	0	5
N. transvalensis	DSM 43582	2	0	9	4	0	1	0	0	1	0	0	0	1	0	0	0	0	0	0	0	0	0	0	0	0	2	0	0	2	0	0	0	0	0	0	0	0	1	0	0	0	0	0	1	1	10
N. transvalensis	BJ06-0148	2	1	5	2	1	1	1	0	1	0	0	0	0	0	0	0	0	0	0	0	0	0	0	0	0	0	0	0	0	0	0	2	0	0	1	0	0	0	0	0	0	0	0	0	1	11
N. transvalensis	NBRC 15921	3	1	9	2	1	1	1	0	1	0	0	0	0	0	0	0	0	0	0	0	0	0	0	0	0	0	0	0	0	0	0	2	0	0	1	0	0	0	1	0	0	0	0	0	1	10
N. uniformis	JCM 3224	3	0	7	4	0	3	0	0	1	0	0	0	0	0	0	0	0	0	1	0	0	0	0	0	1	0	0	0	0	0	0	0	0	0	0	0	0	0	0	0	0	0	0	0	0	9
N. uniformis	NBRC 13702	2	0	13	4	0	3	1	0	1	0	0	0	1	0	0	1	0	0	1	0	0	0	0	0	1	0	0	0	0	0	0	0	0	0	0	0	0	0	0	0	0	0	0	0	0	5
N. vaccinii	NBRC 15922	6	1	6	5	1	3	1	1	1	0	0	0	0	2	0	0	0	0	0	0	0	0	2	0	0	0	0	0	0	0	0	0	0	0	0	0	0	0	0	0	0	0	0	0	0	3
N. vermiculata	JCM 12354	4	0	3	4	1	0	0	1	1	0	0	0	0	1	1	0	2	0	0	0	0	0	0	0	0	0	0	0	1	0	0	0	0	0	0	0	0	0	0	0	0	0	0	0	0	5
N. vermiculata	NBRC 100427	4	0	7	4	1	0	0	1	1	0	0	0	0	1	1	0	2	0	0	0	0	0	0	0	0	0	0	0	1	0	0	0	0	0	0	0	0	0	0	0	0	0	0	0	0	5
N. veterana	DSM 44445	7	0	4	6	1	1	0	1	1	0	0	1	0	0	1	0	0	0	0	0	0	0	0	0	0	0	0	0	0	0	0	0	0	0	0	0	0	0	0	0	0	0	0	0	1	2
N. veterana	NBRC 100344	8	0	7	6	1	1	0	1	1	0	0	1	0	0	1	0	0	0	0	0	0	0	0	0	0	0	0	0	0	0	0	0	0	0	0	0	0	0	0	0	0	0	0	0	1	2
N. vinacea	NBRC 16497	12	1	21	6	0	2	0	0	2	0	0	0	2	2	2	1	0	0	0	0	0	0	0	0	0	0	0	0	0	0	0	1	0	0	0	0	0	0	0	0	0	0	0	0	2	7
N. vulneris	NBRC 108936	5	1	7	5	1	1	2	0	1	1	1	0	1	0	2	0	1	0	0	1	0	0	1	0	0	0	1	0	1	0	0	0	0	0	0	0	0	0	0	0	0	0	0	0	0	14
N. vulneris	W9851	6	1	7	5	1	1	1	0	1	1	1	0	1	0	2	0	1	0	0	0	0	0	1	0	0	0	1	0	0	0	0	0	0	0	0	0	0	0	0	0	1	0	0	0	0	13
N. wallacei	FMUON74	4	0	5	7	1	1	1	0	1	0	0	0	0	0	1	0	0	0	1	0	0	0	0	0	0	0	0	0	0	0	0	0	0	0	0	0	0	0	0	0	0	0	0	0	0	7
N. xishanensis	NBRC 101358	4	1	7	3	0	2	1	0	1	1	1	0	0	1	1	0	0	0	0	0	0	0	0	0	0	0	0	0	0	0	0	0	0	0	0	0	0	0	0	0	0	0	0	0	0	4
N. yamanashiensis	NBRC 100130	5	1	15	7	0	2	0	0	1	0	0	1	2	0	3	0	1	0	0	0	0	0	0	0	0	0	0	0	0	0	0	0	0	0	0	0	0	0	0	0	0	0	0	0	1	7
N. yunnanensis	CFH S0054	1	0	7	4	0	0	0	0	0	0	0	0	2	0	2	1	0	0	0	0	0	0	0	0	0	0	0	0	0	0	1	0	0	0	0	0	0	0	0	0	0	0	0	0	0	6

## Sheet: Table S8A
Supplementary Table S8: Sequence similarity networks using BiG-SCAPE 263 Nocardia genomes studied.
S8A: This table provides the summary statistics generated from BiG-SCAPE with a protein sequence similarity cutoff of 0.3 derived by Cytoscape v3.10.1.
Number of nodes (BGCs)	10819
Number of edges (connections)	76963
Average number of neighbours	13.632
Network diameter	9
Network radius	1
Characteristic path length	2.302
Clustering coefficient	0.245
Network density	0.001
Connected components (gene cluster families)	4080
Multi-edge node pairs	0
Number of self-loops (singletons)	3220

## Sheet: Table S8B
Supplementary Table S8: Sequence similarity networks using BiG-SCAPE 263 Nocardia genomes studied.
S8B: This table shows BiG-SCAPE analysis results for BGCs from Nocardia genomes and MIBiG references, providing pairwise comparisons with various similarity metrics and indices for each cluster pair.
Clustername 1	Clustername 2	Raw distance	Squared similarity	Jaccard index	DSS index	Combined group	Shared group
CAACYE020000001.region017	JADLQU010000004.region003	0.00720933	0.985633	1	0.990388	NRPS - NRPS	NRPS
JACBNG010000040.region001	JADLPW010000003.region001	0.238278	0.580221	0.857143	0.731144	T1PKS - T1PKS	T1PKS
JAAGVC010000010.region001	JACETW010000032.region001	0.144089	0.732584	1	0.807881	T1PKS - T1PKS	T1PKS
JADLQS010000020.region001	LRRM01000010.1.region001	0.243166	0.572797	0.84	0.744635	furan - furan	furan
BGC0001074	BGC0001558	0.0919054	0.824636	0.972222	0.890927	oligosaccharide.T2PKS - oligosaccharide.T2PKS	oligosaccharide.T2PKS
JADLQD010000005.region003	JADLQM010000010.region001	0.229239	0.594072	0.728814	0.791917	NRPS - NRPS	NRPS
JADLPO010000011.region002	JADLQJ010000001.region002	0.00236026	0.995285	1	0.996853	NRPS - NRPS	NRPS
BDCL01000016.1.region001	LNDA01000097.1.region001	0.100414	0.809255	0.930233	0.892127	arylpolyene - arylpolyene	arylpolyene
JADLPV010000001.region006	JADLRT010000008.region001	0.144798	0.731371	1	0.806937	T1PKS - T1PKS	T1PKS
BBXO01000124.1.region001	QQBC01000001.1.region003	0.100747	0.808656	0.868421	0.910688	T1PKS.NRPS - T1PKS.NRPS	T1PKS.NRPS
BAUA01000082.1.region001	BDBP01000051.1.region002	0.2201	0.608244	0.846154	0.77613	RiPP-like - RiPP-like.NRPS
JADLRU010000017.region001	JADLSF010000001.region004	0.0832644	0.840404	0.909091	0.922482	T1PKS - T1PKS	T1PKS
BDBW01000030.1.region001	JADLPW010000004.region002	0.0121457	0.975856	1	0.983806	terpene - terpene.NRPS
JADLPB010000020.region001	JADLQG010000001.region001	0.00776266	0.984535	0.97561	1	NRPS - NRPS	NRPS
JADLPD010000008.region001	NXEH01000024.1.region001	0.127598	0.761085	1	0.835425	terpene - terpene	terpene
JADLQW010000005.region001	PSZD01000003.1.region001	0.0580084	0.887348	0.972973	0.935923	T1PKS - T1PKS	T1PKS
JADLPG010000001.region003	JADLRN010000001.region005	0.162401	0.701572	0.777778	0.872354	ectoine - ectoine	ectoine
JACETW010000030.region001	JADLPZ010000004.region001	0.0060435	0.987949	1	0.991942	T3PKS.redox-cofactor - redox-cofactor
BAGJ01000068.1.region001	BDCL01000016.1.region002	0.163589	0.699584	0.885714	0.830691	T3PKS - T3PKS	T3PKS
BDBJ01000001.1.region001	JADLQA010000023.region001	0.0372766	0.926836	0.958333	0.966171	NRPS - NRPS	NRPS
BAFZ01000108.1.region001	JADLRZ010000001.region006	0.159164	0.707004	0.892857	0.830935	NRPS - NRPS	NRPS
CP073655.1.region020	MOYO01000001.1.region013	4.16e-17	1	1	1	terpene - terpene	terpene
MVAC01000003.1.region002	WMKG01000197.1.region001	0.0734585	0.858479	0.928571	0.934896	hglE-KS - hglE-KS	hglE-KS
BAGC01000071.1.region001	WMKC01000041.1.region001	0.0779885	0.850105	1	0.896015	RiPP-like - RiPP-like	RiPP-like
JADLPD010000001.region001	JADLRN010000002.region003	0.0138027	0.972585	1	0.981596	terpene - terpene	terpene
JADLQW010000005.region001	PYHS01000005.1.region002	0.17578	0.679338	0.75	0.854515	T1PKS - T1PKS	T1PKS
JADLQE010000001.region008	JADLQR010000014.region001	0.0986371	0.812455	0.913043	0.907672	NAPAA - NAPAA	NAPAA
BMMW01000002.1.region004	JADLRA010000005.region001	0.236586	0.582801	0.885714	0.723575	T1PKS - T1PKS	T1PKS
JADLRW010000001.region004	JADLSA010000001.region002	4.16e-17	1	1	1	ladderane - ladderane	ladderane
LRRM01000019.1.region002	UGSN01000003.1.region006	0.252774	0.558347	0.75	0.755276	CDPS - CDPS	CDPS
JADLRA010000002.region002	JADLRN010000002.region002	0.0256674	0.949324	0.966102	0.9769	T1PKS - T1PKS	T1PKS
BDBF01000001.1.region001	PSYZ01000007.1.region002	0.0100103	0.98008	1	0.986653	terpene - terpene	terpene
JADLPD010000002.region004	JADLPX010000005.region003	0.136616	0.745432	0.853659	0.868408	NRPS - NRPS	NRPS
JACVEM010000003.region001	JADLQX010000007.region001	0.237419	0.58153	0.857143	0.736537	T1PKS - T1PKS	T1PKS
JADLRG010000008.region001	OBEG01000004.1.region001	0.192107	0.652691	0.861111	0.792561	T1PKS - T1PKS	T1PKS
JADLPC010000002.region001	PSZD01000001.1.region003	0.239791	0.577918	0.891892	0.724612	T1PKS - T1PKS	T1PKS
JADLPY010000002.region001	JADLRU010000016.region001	0.14316	0.734174	0.833333	0.868148	arylpolyene - arylpolyene	arylpolyene
BAWD02000023.1.region001	RCNK01000024.1.region001	0.00220767	0.99559	1	0.997056	indole.NRPS - indole.NRPS	indole.NRPS
BJWZ01000003.1.region001	JADLQT010000003.region001	0.294756	0.49737	0.794872	0.679875	T1PKS - T1PKS	T1PKS
BDAZ01000039.1.region001	QJKF01000012.1.region002	0.276386	0.523617	0.733333	0.735929	NRPS-like - NRPS-like	NRPS-like
JAAGVC010000002.region002	OBEG01000009.1.region001	0.165695	0.696064	1	0.779073	butyrolactone - butyrolactone	butyrolactone
JADLQK010000003.region003	NXEG01000004.1.region002	0.0033099	0.993391	1	0.995587	NRPS - NRPS	NRPS
FO082843.1.region009	JADLQD010000012.region001	0.00959425	0.980904	1	0.987208	terpene - terpene	terpene
BAGN01000040.1.region001	JADLPN010000005.region003	0.165464	0.696451	0.807692	0.850417	terpene - terpene.NRPS
CAACYE020000001.region013	OBEG01000004.1.region001	0.192475	0.652096	0.861111	0.79207	T1PKS - T1PKS	T1PKS
JADLQD010000001.region003	JADLQR010000002.region001	0.102844	0.804889	0.933333	0.891973	NRPS - NRPS	NRPS
JADLQS010000016.region001	JADLQU010000001.region001	0.0293139	0.942231	0.962264	0.975349	T3PKS.redox-cofactor - T3PKS.redox-cofactor	T3PKS.redox-cofactor
BDCK01000034.1.region001	VBUR01000023.1.region001	0.256811	0.552331	0.783333	0.740854	arylpolyene - arylpolyene	arylpolyene
BAFR01000003.1.region001	BDBB01000001.1.region001	0.14338	0.733798	0.894737	0.850533	T1PKS - T1PKS	T1PKS
BAFT02000060.1.region002	BDCI01000039.1.region001	0.0797486	0.846863	0.944444	0.915691	T1PKS - T1PKS.NRPS-like
BAUA01000009.1.region002	JADLQV010000019.region001	0.1963	0.645934	1	0.738267	terpene - terpene.NRPS
JAAGVC010000039.region001	JADLQR010000003.region005	0.12506	0.76552	0.804348	0.906761	T1PKS - T1PKS	T1PKS
JADLPX010000014.region001	LN868939.1.region003	0.0803738	0.845712	1	0.894589	NRPS - RiPP-like.NRPS
BAFT02000027.1.region003	NXEG01000005.1.region001	0.203461	0.634474	0.885714	0.767967	T1PKS - T1PKS	T1PKS
BDCM01000003.1.region003	PSZD01000001.1.region004	0.121011	0.772621	0.902439	0.877712	T1PKS - T1PKS	T1PKS
BAGG01000002.1.region001	JAAGVC010000010.region001	0.271901	0.530128	0.833333	0.696544	T1PKS - T1PKS	T1PKS
BAGH01000008.1.region001	LRRM01000002.1.region001	0.122527	0.769959	1	0.83663	T1PKS - T1PKS	T1PKS
JADLPJ010000001.region001	JADLPX010000002.region002	0.16332	0.700034	0.777778	0.871129	ectoine - ectoine	ectoine
BDAV01000015.1.region001	JADLPS010000009.region001	0.11327	0.78629	0.878049	0.897097	T1PKS - T1PKS	T1PKS
JADLPW010000002.region003	JADLQA010000020.region002	0.262041	0.544584	0.84	0.71797	furan - furan	furan
CP073655.1.region002	WMKF01000010.1.region001	4.16e-17	1	1	1	terpene - terpene	terpene
JACVEM010000001.region005	JADLQK010000001.region005	0.162181	0.701941	0.777778	0.872648	ectoine - ectoine	ectoine
BDBQ01000069.1.region001	BDCM01000013.1.region003	0.241761	0.574927	0.866667	0.728894	terpene - terpene	terpene
JADLPO010000004.region001	JADLPW010000003.region001	0.196368	0.645824	0.885714	0.777424	T1PKS - T1PKS	T1PKS
FO082843.1.region009	JADLPT010000101.region001	0.138543	0.742107	0.833333	0.880233	terpene - terpene	terpene
BAFS01000146.1.region001	UGSN01000003.1.region007	0.146883	0.727808	0.833333	0.870822	ectoine - ectoine	ectoine
BGC0000936	BGC0001080	0.25024	0.56214	1	0.666347	phenazine - phenazine.T3PKS
BDCK01000022.1.region001	JADLPQ010000010.region001	0.160969	0.703974	0.692308	0.88442	T1PKS.transAT-PKS - T1PKS.transAT-PKS	T1PKS.transAT-PKS
JAAXOO010000006.region003	JADLSD010000008.region003	0.267354	0.53677	0.857143	0.695298	T1PKS - T1PKS	T1PKS
AP017900.1.region003	JNCT01000027.1.region001	0.0298053	0.941278	0.923077	0.988391	terpene.NRPS - terpene.NRPS	terpene.NRPS
JADLPE010000005.region002	JADLQA010000001.region001	0.00957703	0.980938	1	0.987231	terpene - terpene	terpene
BAFQ01000167.1.region001	JADLRF010000005.region002	0.0714672	0.862173	0.973684	0.920239	T1PKS.NRPS-like - T1PKS.NRPS-like	T1PKS.NRPS-like
JADLQG010000002.region003	JADLQT010000011.region001	0.00479003	0.990443	1	0.993613	NRPS - NRPS	NRPS
JADLPO010000044.region001	JADLRA010000013.region001	0.157151	0.710394	0.736842	0.882863	terpene - terpene	terpene
BDBI01000002.1.region001	JADLPZ010000021.region002	0.284128	0.512472	0.5	0.797829	RiPP-like.NRPS - ranthipeptide.RiPP-like.NRPS
JACBNG010000008.region001	JADLPQ010000011.region001	0.108338	0.795061	0.942308	0.880457	arylpolyene - arylpolyene	arylpolyene
BAGC01000041.1.region001	CP059737.1.region005	0.292026	0.501227	0.72	0.712885	NRPS - NRPS	NRPS
BDAX01000023.1.region001	JADLQI010000002.region001	0.261679	0.545118	0.837838	0.707346	T1PKS - T1PKS	T1PKS
JADLQI010000001.region002	JADLRT010000001.region001	0.161161	0.703651	0.777778	0.874008	ectoine - ectoine	ectoine
JADLPX010000021.region001	JADMLG010000002.region003	0.157841	0.709231	0.913043	0.824328	furan - furan	furan
BDCI01000009.1.region001	CP003876.1.region003	0.0528584	0.897077	0.966667	0.944661	NRPS - NRPS	NRPS
BDBJ01000020.1.region001	JADLRT010000007.region001	0.00546843	0.989093	1	0.992709	NRPS - NRPS	NRPS
JACETW010000032.region001	JADLQV010000013.region001	0.130951	0.755246	1	0.825398	T1PKS - T1PKS	T1PKS
CP017839.1.region001	RCNK01000033.1.region001	0.00146099	0.99708	1	0.998052	T1PKS - T1PKS	T1PKS
JADLQB010000003.region002	VBUU01000008.1.region001	0.0279852	0.944813	1	0.962686	butyrolactone - butyrolactone	butyrolactone
CAACYE020000001.region001	NXEG01000015.1.region001	0.0110942	0.977935	1	0.985208	NRPS - NRPS	NRPS
BDBB01000002.1.region001	LWUB01000005.1.region001	0.0571065	0.889048	0.903614	0.959662	T1PKS.NRPS - T1PKS.NRPS	T1PKS.NRPS
AP006618.1.region008	JADLRP010000036.region001	0.0506847	0.9012	0.939394	0.956201	NRPS-like - NRPS-like	NRPS-like
BAFR01000104.1.region001	BAFS01000146.1.region001	0.126128	0.763653	1	0.83789	ectoine - ectoine	ectoine
JADLRS010000014.region001	JADLSD010000008.region003	0.174555	0.681359	0.939394	0.787231	T1PKS - T1PKS	T1PKS
JADLQG010000006.region001	JADLQS010000022.region001	0.00538878	0.989251	1	0.992815	T3PKS - T3PKS	T3PKS
AP006618.1.region003	JADLQS010000005.region001	0.0504338	0.901676	0.83871	0.988266	terpene.NRPS - terpene.NRPS	terpene.NRPS
JADLPV010000002.region001	JADLQD010000001.region003	0.124007	0.767364	0.913043	0.868957	NRPS - NRPS	NRPS
BAWD02000051.1.region001	CP017839.1.region015	0.034322	0.932534	0.930233	0.982771	NRPS - NRPS	NRPS
JADLPK010000008.region002	JADLQV010000046.region001	0.220144	0.608176	0.787879	0.786464	NRPS - NRPS	NRPS
BDBV01000006.1.region001	PSZE01000007.1.region002	0.183514	0.66665	0.923077	0.780956	ectoine - ectoine	ectoine
BDBA01000092.1.region001	JADLPK010000001.region001	0.289778	0.504415	0.833333	0.669185	ranthipeptide - ranthipeptide.NRPS
JADLQA010000001.region002	JADLQU010000002.region004	0.00488379	0.990256	1	0.993488	ranthipeptide - ranthipeptide	ranthipeptide
JACETW010000003.region001	JADLQC010000006.region001	0.00965374	0.980786	1	0.987128	NRPS - NRPS	NRPS
JADLPP010000013.region001	VBUR01000014.1.region001	0.0198548	0.960685	1	0.973527	NRPS - NRPS	NRPS
BDBA01000108.1.region001	BDBT01000006.1.region002	0.283111	0.51393	0.882353	0.667224	NRPS - NRPS	NRPS
JACHIT010000002.region014	LOKT01000028.1.region001	0.270539	0.532113	0.846154	0.690563	terpene - terpene	terpene
PSZA01000029.1.region001	PSZB01000005.1.region001	0.287807	0.507219	0.923077	0.645966	NRPS - RiPP-like.NRPS
BJWZ01000003.1.region001	JADLPO010000004.region001	0.294686	0.497468	0.794872	0.679968	T1PKS - T1PKS	T1PKS
BAFW01000027.1.region001	JAAXOR010000007.region001	0.23956	0.578268	0.971429	0.693333	terpene.NRPS - terpene.NRPS	terpene.NRPS
JAAGUZ010000099.region001	JADLPG010000013.region001	0.250317	0.562025	0.923077	0.699257	NRPS - NRPS	NRPS
JADLQY010000005.region001	JADLRP010000012.region001	0.000716987	0.998567	1	0.999044	T1PKS - T1PKS	T1PKS
BAFP01000027.1.region001	UGSN01000001.1.region009	0.153542	0.716491	0.916667	0.83032	terpene - terpene.NRPS
JACBNG010000040.region001	JADLQK010000007.region001	0.276883	0.522899	0.741935	0.718688	T1PKS - T1PKS	T1PKS
JADLQG010000004.region001	JADLRB010000003.region001	0.00120487	0.997592	1	0.998394	T1PKS - T1PKS	T1PKS
JAAGVC010000010.region001	JADLQI010000002.region001	0.225969	0.599124	0.861111	0.747412	T1PKS - T1PKS	T1PKS
BDBQ01000005.1.region001	PSYZ01000011.1.region001	0.240958	0.576144	0.875	0.72934	T1PKS - T1PKS	T1PKS
CP046173.1.region002	FO082843.1.region001	0.286904	0.508506	0.857143	0.670191	T1PKS - T1PKS	T1PKS
JADLQF010000003.region002	JADLQP010000003.region003	0.133379	0.751032	0.784314	0.898197	T1PKS - T1PKS	T1PKS
JADLQV010000020.region001	VBUU01000007.1.region001	0.117146	0.779431	0.888889	0.88747	arylpolyene - arylpolyene	arylpolyene
JADLPD010000002.region002	JADLQG010000001.region003	6.2e-05	0.999876	1	0.999917	T1PKS - T1PKS	T1PKS
BAFP01000003.1.region001	BAFR01000003.1.region001	0.134145	0.749705	0.868421	0.867081	T1PKS - T1PKS	T1PKS
JADLPW010000004.region001	JADLRD010000004.region002	0.0408883	0.919895	0.958333	0.964286	NAPAA - NAPAA	NAPAA
BAFX01000101.1.region001	WMKH01000274.1.region001	0.211755	0.62133	0.789474	0.792848	NRPS - NRPS	NRPS
BAFW01000068.1.region001	UGRU01000001.1.region015	0.125457	0.764826	0.882353	0.878132	terpene - terpene	terpene
BAWD02000009.1.region001	WMKC01000041.1.region001	0.00157895	0.996845	1	0.997895	RiPP-like - RiPP-like	RiPP-like
JADLQE010000003.region001	JADLQF010000003.region004	0.114926	0.783356	0.875	0.893214	NRPS - NRPS	NRPS
FTOW01000003.1.region001	JADLPY010000001.region014	0.218997	0.609965	0.861111	0.755297	T1PKS - T1PKS	T1PKS
CP006850.1.region030	PSZC01000003.1.region001	0.230926	0.591475	0.846154	0.752384	T1PKS - T1PKS	T1PKS
FO082843.1.region015	JADLQV010000010.region001	0.0190396	0.962283	1	0.978696	NRPS - NRPS	NRPS
JADLPE010000005.region002	JADLRA010000002.region003	4.16e-17	1	1	1	terpene - terpene	terpene
BAFP01000003.1.region001	JADMLG010000009.region001	0.26203	0.5446	0.833333	0.709706	T1PKS - T1PKS	T1PKS
CP017839.1.region001	WMKF01000026.1.region001	0.00146099	0.99708	1	0.998052	T1PKS - T1PKS	T1PKS
BAGN01000040.1.region001	JADLQX010000005.region002	0.0925289	0.823504	0.875	0.923295	terpene - terpene.NRPS
BBYQ01000120.1.region001	CP059737.1.region008	0.0261682	0.948348	0.923077	0.999415	T1PKS - T1PKS	T1PKS
CP046173.1.region029	JADLRW010000001.region002	0.202521	0.635972	0.7	0.838928	T1PKS.hglE-KS - T1PKS.hglE-KS	T1PKS.hglE-KS
JAAXOM010000005.region005	VMSD01000003.1.region001	0.0762568	0.853302	0.921053	0.927313	T3PKS - T3PKS	T3PKS
CP026746.1.region022	JADLSF010000006.region002	0.00494178	0.990141	1	0.993411	butyrolactone - butyrolactone	butyrolactone
BGC0000223	BGC0000234	0.22747	0.596802	1	0.696706	T2PKS - T2PKS	T2PKS
FO082843.1.region001	QJKF01000006.1.region001	0.210484	0.623336	0.939394	0.744288	T1PKS - T1PKS	T1PKS
BAGM01000117.1.region001	PYHS01000022.1.region001	0.28594	0.509882	0.90566	0.660571	NRPS-like.RiPP-like.NRPS - RiPP-like.NRPS
JADLQW010000007.region001	PSZE01000007.1.region002	0.0152502	0.969732	1	0.979666	ectoine - ectoine	ectoine
BDAX01000018.1.region003	BDBI01000021.1.region001	0.294975	0.49706	0.511111	0.774404	NRPS - NRPS	NRPS
JABMCZ010000003.region004	JADLRY010000018.region001	0.0477255	0.906827	0.921875	0.965094	T1PKS.NRPS - terpene.T1PKS.NRPS
JADLPM010000001.region001	VBUU01000057.1.region001	0.250562	0.561657	1	0.670679	NRPS - NRPS	NRPS
JADLSF010000009.region001	VBUT01000013.1.region001	0.0877185	0.832258	1	0.883042	terpene - terpene	terpene
BDCT01000027.1.region001	JADLPR010000006.region001	0.280904	0.517099	0.75	0.711387	T1PKS - T1PKS	T1PKS
JADLSF010000002.region001	PSZF01000022.1.region001	0.0763691	0.853094	0.782609	0.974094	RiPP-like.NRPS - RiPP-like.NRPS	RiPP-like.NRPS
BAGA01000065.1.region002	JNCT01000049.1.region001	0.284458	0.512001	0.763158	0.704516	T3PKS.arylpolyene - arylpolyene
CP023778.1.region001	JADLRX010000013.region001	0.0271813	0.946376	0.970588	0.976865	T1PKS - T1PKS	T1PKS
BDBA01000163.1.region001	JADLPU010000003.region002	0.239789	0.577921	0.84	0.743461	NRPS-like - NRPS-like	NRPS-like
BDAU01000021.1.region001	JADLPC010000002.region001	0.196995	0.644817	0.828571	0.798055	T1PKS - T1PKS	T1PKS
JACBNG010000086.region001	JADLQO010000017.region001	0.0197052	0.960978	1	0.973726	terpene - terpene	terpene
FTOW01000006.1.region001	JADLRN010000015.region001	0.0970399	0.815337	0.9	0.903947	T3PKS - T3PKS	T3PKS
BAUA01000009.1.region002	JAAGUX010000005.region001	0.177844	0.675941	0.875	0.810097	terpene - terpene.siderophore.NRPS
BDAV01000005.1.region001	BDBL01000032.1.region001	0.214712	0.616677	0.423729	0.906973	terpene - terpene.T1PKS
VBUR01000014.1.region001	VBUU01000016.1.region002	0.268819	0.534626	0.615385	0.773124	NRPS - NRPS	NRPS
CP023778.1.region001	JADLRT010000008.region001	0.229002	0.594438	0.92	0.725521	T1PKS - T1PKS	T1PKS
CP022088.2.region033	QJKF01000004.1.region001	0.130242	0.756479	0.9	0.873011	RiPP-like - RiPP-like	RiPP-like
CP063662.1.region023	WMKC01000311.1.region001	0.0655336	0.873227	1	0.916326	terpene.NRPS - terpene.NRPS	terpene.NRPS
BAFR01000032.1.region001	BDBB01000030.1.region001	0.171669	0.686132	1	0.771108	NRPS - NRPS	NRPS
JABMCZ010000002.region005	JADLQS010000002.region001	0.215345	0.615684	0.942857	0.738112	T1PKS - T1PKS	T1PKS
BAFY01000214.1.region001	JADLQF010000001.region003	0.0931176	0.822436	1	0.879176	NRPS - ranthipeptide.NRPS
CP006850.1.region002	JAAGUY010000002.region001	0.297808	0.493074	0.783784	0.681216	T1PKS - T1PKS	T1PKS
CP041695.1.region002	JADLSB010000001.region002	0.136831	0.745061	0.833333	0.87867	NRPS-like.NRPS - NRPS-like.NRPS	NRPS-like.NRPS
BDBF01000030.1.region001	NGAF01000007.1.region002	0.0743374	0.856851	0.977273	0.913611	arylpolyene - arylpolyene	arylpolyene
JADLPM010000007.region002	JADLRN010000002.region004	0.00494224	0.99014	1	0.99341	ranthipeptide - ranthipeptide	ranthipeptide
BAGH01000609.1.region001	QJKF01000022.1.region001	0.0369244	0.927515	0.955556	0.967298	T1PKS.butyrolactone - T1PKS.butyrolactone	T1PKS.butyrolactone
JACETW010000002.region001	JADLRT010000018.region001	0.0123875	0.975378	1	0.983483	T1PKS - T1PKS	T1PKS
JAAXPE010000005.region001	QQBC01000013.1.region001	0.236716	0.582602	0.861111	0.73605	T1PKS - T1PKS	T1PKS
BAFW01000176.1.region001	JADLQW010000007.region002	0.0944245	0.820067	1	0.874101	terpene - terpene	terpene
BDCL01000027.1.region001	JADMLG010000009.region001	0.208536	0.626416	0.913043	0.760525	T1PKS - T1PKS	T1PKS
JNFP01000050.1.region001	LRRM01000002.1.region002	0.158973	0.707327	0.705882	0.899801	NAPAA - NAPAA	NAPAA
JAAGUX010000056.region001	LR215973.1.region002	0.18258	0.668175	0.772727	0.833832	terpene - terpene	terpene
BDCK01000015.1.region006	LNDA01000076.1.region002	0.279433	0.519216	0.833333	0.694089	ectoine - ectoine	ectoine
UGSN01000001.1.region005	WMKH01000042.1.region001	0.228558	0.595123	0.9	0.741923	RiPP-like - RiPP-like	RiPP-like
JACETW010000010.region001	JADLPD010000002.region004	0.155908	0.712491	0.785714	0.871083	NRPS - NRPS	NRPS
FO082843.1.region010	JADLPY010000001.region001	0.201144	0.638171	0.804878	0.810229	T1PKS - T1PKS	T1PKS
BDBM01000076.1.region001	BMNE01000008.1.region001	0.234631	0.58579	0.857143	0.750254	terpene - terpene	terpene
JADLRT010000008.region001	KV411303.1.region007	0.224802	0.600932	0.92	0.731121	T1PKS - T1PKS	T1PKS
BDCC01000006.1.region001	JADLRY010000012.region001	0.20452	0.632788	0.92	0.757835	T1PKS - T1PKS	T1PKS
PSZA01000027.1.region001	PYHS01000001.1.region001	0.0211579	0.958132	1	0.971789	T1PKS - T1PKS	T1PKS
RCNK01000008.1.region001	WMKG01000149.1.region001	0.0105263	0.979058	1	0.985965	terpene - terpene	terpene
JAAGVB010000029.region001	JADLRL010000027.region001	0.270864	0.531639	0.846154	0.713207	terpene - terpene	terpene
BAWD02000057.1.region001	CP032568.1.region013	0.176158	0.678716	0.921053	0.803953	T3PKS.arylpolyene - T3PKS.arylpolyene	T3PKS.arylpolyene
JADLPI010000002.region001	JADLQP010000009.region001	0.0247733	0.951067	1	0.966969	NRPS - NRPS	NRPS
JADLQA010000005.region001	JADLQT010000005.region001	0.233253	0.5879	0.75	0.772329	T3PKS - T3PKS	T3PKS
JADLPB010000001.region002	JADLQJ010000002.region002	0.051078	0.900453	0.878049	0.974139	NRPS - NRPS	NRPS
BDCI01000008.1.region002	JNFP01000050.1.region001	0.116959	0.779761	0.888889	0.894737	NAPAA - NAPAA	NAPAA
JADLQZ010000002.region002	JADLRG010000001.region002	0.00483513	0.990353	1	0.993553	terpene - terpene	terpene
JADLRX010000010.region003	JADLSA010000008.region003	4.16e-17	1	1	1	NRPS-like - NRPS-like	NRPS-like
JADLPI010000003.region005	JADLQR010000002.region001	0.0164739	0.967324	0.977778	0.985294	NRPS - NRPS	NRPS
BAFX01000003.1.region001	BBYQ01000039.1.region001	0.18232	0.668601	0.842105	0.814164	T1PKS - T1PKS	T1PKS
BAFV01000011.1.region001	JNZF01000033.1.region001	0.282219	0.515209	1	0.640374	NRPS - NRPS	NRPS
JADLSE010000005.region001	PSZB01000001.1.region002	0.072764	0.859767	0.945946	0.926487	T1PKS - T1PKS	T1PKS
FTOW01000003.1.region001	JAAGUY010000002.region001	0.222305	0.60481	0.861111	0.753964	T1PKS - T1PKS	T1PKS
JADLQD010000004.region002	JADLRU010000009.region001	0.161888	0.702432	0.833333	0.841207	ranthipeptide.NRPS - ranthipeptide.NRPS	ranthipeptide.NRPS
BJWY01000008.1.region001	JADLPU010000004.region003	0.266919	0.537408	0.882353	0.686007	terpene - terpene	terpene
BAFR01000104.1.region001	UGSN01000003.1.region007	0.296137	0.495424	0.769231	0.695261	ectoine - ectoine	ectoine
BDCM01000003.1.region002	JADLQW010000001.region001	0.0562245	0.890712	1	0.927503	betalactone - betalactone	betalactone
JADLRB010000001.region002	JADLRC010000006.region001	0.0376655	0.926088	0.953488	0.96973	NRPS - NRPS	NRPS
BAGG01000002.1.region001	PSZF01000030.1.region001	0.171861	0.685814	0.96	0.783988	T1PKS - T1PKS	T1PKS
BAGK01000011.1.region001	OBEG01000004.1.region001	0.229702	0.59336	0.885714	0.734464	T1PKS - T1PKS	T1PKS
JADLRK010000005.region001	LR215973.1.region005	0.0460209	0.910076	0.972973	0.95235	T1PKS - T1PKS	T1PKS
JAAXOS010000017.region001	LWUB01000017.1.region001	4.16e-17	1	1	1	other - other	other
BDAV01000012.1.region002	BDBS01000066.1.region001	0.186898	0.661135	0.923077	0.784649	T1PKS - T1PKS	T1PKS
JADLQK010000007.region001	JADLQX010000007.region001	0.237244	0.581797	0.857143	0.73677	T1PKS - T1PKS	T1PKS
BAWD02000037.1.region001	WMKD01000451.1.region001	0.0746199	0.856328	0.928571	0.932888	hglE-KS - hglE-KS	hglE-KS
BDBY01000377.1.region001	WMKD01000379.1.region001	0.262972	0.54321	1	0.64937	butyrolactone - butyrolactone	butyrolactone
JADLQK010000005.region001	NXEG01000013.1.region002	0.0409937	0.919693	0.866667	0.993397	RiPP-like.NRPS - RiPP-like.NRPS	RiPP-like.NRPS
CAACYE020000001.region009	JADLPH010000035.region001	0.103412	0.803869	0.823529	0.927694	T3PKS - T3PKS	T3PKS
JADLRF010000001.region002	UGRU01000001.1.region005	0.1963	0.645933	0.788235	0.811707	terpene.NRPS - terpene.lassopeptide.NRPS
JADLPP010000003.region001	VBUT01000011.1.region001	0.0300018	0.940896	1	0.959998	butyrolactone - butyrolactone	butyrolactone
JADLQX010000007.region001	JADLRX010000013.region001	0.270966	0.53149	0.805556	0.711198	T1PKS - T1PKS	T1PKS
BAGA01000004.1.region001	CP046171.1.region001	0.218119	0.611338	0.944444	0.73212	T1PKS - T1PKS	T1PKS
JADLPE010000004.region001	JADLQJ010000011.region001	0.00147712	0.997048	1	0.99803	T1PKS - T1PKS	T1PKS
BDBY01000087.1.region001	VBUT01000004.1.region002	0.24881	0.564286	0.925926	0.694673	T1PKS - T1PKS	T1PKS
JADLPC010000019.region001	JADLQY010000001.region001	0.0280749	0.944638	0.951219	0.981249	NRPS - NRPS	NRPS
JACVEM010000005.region002	JADLPD010000001.region001	0.0378923	0.925651	0.95	0.972334	terpene - terpene	terpene
CP022088.2.region034	JAAGUX010000012.region001	0.297537	0.493455	0.681818	0.714799	ranthipeptide - ranthipeptide.NRPS
JADLPQ010000004.region001	JADLQN010000003.region001	0.282221	0.515207	0.789474	0.698028	T1PKS - T1PKS	T1PKS
BBYQ01000048.1.region001	WMKF01000017.1.region001	4.16e-17	1	1	1	NAPAA - NAPAA	NAPAA
JAAXOR010000004.region003	JADLRF010000005.region003	0.115218	0.78284	0.893333	0.892877	RiPP-like.NRPS - RiPP-like.NRPS	RiPP-like.NRPS
AP023396.1.region028	QQAZ01000004.1.region002	0.290549	0.503321	0.666667	0.732337	RiPP-like.NRPS - RiPP-like.NRPS	RiPP-like.NRPS
JAAXPE010000050.region001	PYHS01000016.1.region001	0.139704	0.740109	1	0.813728	NRPS - terpene.lassopeptide.NRPS
BDBL01000030.1.region001	JAAXOR010000001.region004	0.171529	0.686365	0.8125	0.837962	terpene - terpene	terpene
JADLPD010000005.region001	LRRM01000002.1.region001	0.224619	0.601215	0.885714	0.739756	T1PKS - T1PKS	T1PKS
LGYZ01000110.1.region001	NXEG01000051.1.region001	0.297731	0.493182	0.714286	0.717312	terpene - terpene.NRPS
JACETW010000001.region003	JADLPP010000007.region002	0.268339	0.535328	0.636364	0.778073	ectoine - ectoine	ectoine
BDCA01000002.1.region003	NGAF01000008.1.region001	0.259414	0.548468	0.758621	0.744967	RiPP-like.NRPS - RiPP-like.NRPS	RiPP-like.NRPS
BDAU01000021.1.region001	JADLQU010000007.region001	0.196902	0.644966	0.828571	0.798178	T1PKS - T1PKS	T1PKS
JADLSA010000018.region001	PSZE01000007.1.region002	0.113651	0.785615	1	0.848466	ectoine - ectoine	ectoine
BDBF01000028.1.region001	JADLSE010000005.region002	0.131436	0.754403	0.830769	0.882161	T1PKS.redox-cofactor.furan.NRPS - T1PKS.redox-cofactor.furan.NRPS	T1PKS.redox-cofactor.furan.NRPS
BAFZ01000002.1.region001	BDAZ01000001.1.region002	0.198888	0.641781	0.944444	0.763267	T1PKS - T1PKS	T1PKS
FTOW01000005.1.region001	JADLPD010000001.region001	0.0213084	0.957837	1	0.971589	terpene - terpene	terpene
JADLQU010000002.region001	LN868939.1.region006	0.00633021	0.98738	1	0.99156	terpene - terpene	terpene
JADLPY010000001.region013	PSZF01000008.1.region001	0.184739	0.664651	0.808511	0.821412	T1PKS - T1PKS	T1PKS
BAFZ01000061.1.region001	JADLQX010000030.region001	0.170983	0.687269	0.909091	0.814447	ectoine - ectoine	ectoine
JADLPV010000001.region006	JADLQR010000001.region001	0.295796	0.495903	0.675676	0.713758	T1PKS - T1PKS	T1PKS
BAFP01000027.1.region001	JADLRG010000005.region002	0.192126	0.652661	0.875	0.796919	terpene - terpene.NRPS
CAACYE020000001.region023	NXEH01000003.1.region001	0.00169503	0.996613	1	0.99774	ectoine - ectoine	ectoine
BDBS01000066.1.region001	JADLRG010000008.region001	0.249877	0.562685	0.884615	0.713156	T1PKS - T1PKS	T1PKS
JADLPT010000001.region001	VFPG01000001.1.region008	0.289325	0.505058	0.64	0.735874	ranthipeptide - ranthipeptide.RiPP-like.NRPS
BMMH01000001.1.region002	PSZF01000003.1.region002	0.230006	0.59289	0.833333	0.754436	ectoine - ectoine	ectoine
BAFY01000256.1.region001	JADLQB010000001.region001	0.0169327	0.966421	1	0.977423	T1PKS - T1PKS	T1PKS
BJXA01000035.1.region001	CP046173.1.region002	0.245308	0.569561	0.913043	0.713395	T1PKS - T1PKS	T1PKS
BDBA01000108.1.region001	JADLRY010000007.region004	0.227063	0.597432	1	0.697249	NRPS - NRPS	NRPS
JAAGUY010000002.region001	JADLRW010000015.region001	0.281451	0.516313	0.810811	0.69423	T1PKS - T1PKS	T1PKS
CAACYE020000001.region007	JADLQK010000002.region003	0.00935898	0.98137	1	0.987521	T1PKS - T1PKS	T1PKS
CP041695.1.region013	UGRY01000007.1.region002	0.0834971	0.839978	0.913043	0.918416	NRPS - NRPS	NRPS
BDBB01000003.1.region001	JAAGVB010000062.region001	0.266558	0.537937	0.833333	0.714675	ectoine - ectoine	ectoine
BAWD02000062.1.region001	BJWY01000053.1.region001	0.0224471	0.95561	0.966667	0.984365	PKS-like.amglyccycl - PKS-like.amglyccycl	PKS-like.amglyccycl
KV411303.1.region007	UGRU01000001.1.region002	0.177234	0.676944	0.944444	0.786633	T1PKS - T1PKS	T1PKS
JADLPH010000020.region001	JADLRG010000017.region001	0.0345505	0.932093	0.954545	0.971387	T1PKS - T1PKS	T1PKS
BAFW01000388.1.region001	JAAXOR010000002.region004	0.00475113	0.99052	1	0.993665	terpene - terpene	terpene
CP017839.1.region012	CP063662.1.region012	0.0221113	0.956266	1	0.971968	NRPS - NRPS	NRPS
FO082843.1.region013	JADLPV010000002.region003	0.216819	0.613372	0.826087	0.77789	T1PKS - T1PKS	T1PKS
JAAXOS010000001.region002	JADLQO010000003.region001	0.11998	0.774436	0.947368	0.863818	NRPS-like - NRPS-like	NRPS-like
BAGC01000071.1.region001	LRRM01000008.1.region001	0.268396	0.535244	0.9	0.688805	RiPP-like - RiPP-like	RiPP-like
CAACYE020000001.region018	JADLQU010000004.region002	0.030735	0.939475	0.982143	0.967115	T1PKS - T1PKS	T1PKS
JADLQJ010000026.region001	JADLQS010000026.region001	4.16e-17	1	1	1	terpene - terpene	terpene
BDBY01000345.1.region001	JADLPJ010000013.region001	0.0865707	0.834353	0.941176	0.912023	terpene - terpene.NRPS
BAFQ01000268.1.region001	OBEG01000001.1.region004	0.259307	0.548627	0.894737	0.692854	T2PKS - T3PKS.T2PKS
JADLRX010000013.region001	QJKF01000006.1.region001	0.290398	0.503535	0.833333	0.673507	T1PKS - T1PKS	T1PKS
PSZD01000006.1.region002	QQAZ01000006.1.region003	0.261165	0.545876	0.823529	0.716382	terpene - terpene	terpene
BDCE01000025.1.region001	JABELX010000007.region002	0.0179293	0.964463	0.944444	1	terpene - terpene	terpene
JADLRU010000007.region001	JADLSG010000006.region001	0.103281	0.804105	0.738095	0.949494	terpene.NRPS - terpene.NRPS	terpene.NRPS
JADLRN010000012.region001	JAGGMR010000001.region004	0.162335	0.701683	0.96	0.801363	T1PKS - T1PKS	T1PKS
CP031418.1.region015	JACETW010000032.region001	0.000660308	0.99868	1	0.99912	T1PKS - T1PKS	T1PKS
BAFR01000063.1.region001	BAGF01000030.1.region001	0.15588	0.712539	0.888889	0.835123	terpene - terpene	terpene
CP059737.1.region002	MVAC01000012.1.region001	4.16e-17	1	1	1	NRPS - NRPS	NRPS
BDBC01000031.1.region002	JADLQO010000009.region002	0.298754	0.491745	0.428571	0.792137	terpene - terpene	terpene
BAGD01000077.1.region001	BDBA01000163.1.region001	0.285487	0.510529	0.846154	0.680129	NRPS-like - NRPS-like	NRPS-like
JADLRN010000003.region002	JADLRT010000017.region001	0.0142098	0.971782	1	0.981054	terpene - terpene	terpene
JAAGVA010000026.region001	VBUR01000039.1.region001	0.0929813	0.822683	1	0.876025	butyrolactone - butyrolactone	butyrolactone
BDBU01000061.1.region001	JADLRH010000010.region001	0.211576	0.621612	1	0.717899	RiPP-like - RiPP-like.NRPS
JADLQC010000011.region002	JADLRG010000015.region002	0.000765716	0.998469	1	0.998979	furan - furan	furan
BDBI01000030.1.region001	JADLPC010000002.region001	0.257278	0.551635	0.833333	0.717667	T1PKS - T1PKS	T1PKS
JADLPM010000004.region001	NXEH01000013.1.region001	0.0845008	0.838139	0.863636	0.938189	T3PKS - T3PKS	T3PKS
BDBJ01000030.1.region001	JADLPX010000005.region001	0.16767	0.692772	0.764706	0.860296	T1PKS - T1PKS	T1PKS
AP006618.1.region004	JADLQH010000006.region001	0.0254814	0.949686	0.962264	0.980685	NRPS - NRPS	NRPS
JADLPJ010000006.region001	JADLRP010000001.region003	0.0031484	0.993713	1	0.995802	NAPAA - NAPAA	NAPAA
JADLQM010000005.region001	VBUT01000003.1.region001	0.0977186	0.814112	0.917808	0.904505	NRPS - NRPS	NRPS
BDBM01000057.1.region001	LWUB01000017.1.region001	0.0126923	0.974777	0.961538	1	other - other	other
JADLQC010000027.region001	LN868938.1.region009	0.0363328	0.928655	0.96875	0.961973	NRPS-like - NRPS-like	NRPS-like
CP041695.1.region020	JADLPU010000005.region001	0.0595774	0.884395	0.934783	0.944621	NRPS - NRPS	NRPS
BGC0001421	BGC0001424	0.251245	0.560634	0.933333	0.690866	T1PKS.NRPS - T1PKS.NRPS	T1PKS.NRPS
JADLRH010000008.region001	JNCT01000008.1.region001	0.218776	0.610311	0.882353	0.750197	terpene - terpene	terpene
BAFS01000039.1.region001	BDBM01000018.1.region002	0.0434025	0.915079	0.96	0.959939	terpene - terpene.NRPS
BAFW01000068.1.region001	JADLSE010000003.region002	0.17646	0.678218	0.9375	0.798931	terpene - terpene	terpene
JADLSE010000002.region001	PSZC01000006.1.region001	0.247325	0.566519	0.728395	0.768302	T1PKS.NRPS-like.NRPS - T1PKS.NRPS-like.NRPS	T1PKS.NRPS-like.NRPS
OBEG01000004.1.region001	QGTL01000004.1.region001	0.234691	0.585698	0.864865	0.742812	T1PKS - T1PKS	T1PKS
CP022088.2.region028	JADLPN010000005.region002	0.0573768	0.888539	1	0.926461	NRPS - NRPS	NRPS
JAAGUY010000006.region001	NXEH01000019.1.region001	0.279254	0.519475	0.828571	0.700648	NRPS - NRPS	NRPS
CP026746.1.region011	JADLPF010000002.region002	0.0460436	0.910033	0.977778	0.948381	NRPS - NRPS	NRPS
JADLPG010000017.region002	JADLRB010000009.region002	0.0057892	0.988455	1	0.992281	T1PKS - T1PKS	T1PKS
CP026746.1.region005	JADLPP010000001.region003	0.147522	0.726718	0.755102	0.88622	T1PKS - T1PKS	T1PKS
BBXO01000124.1.region001	BJXA01000084.1.region001	0.293093	0.499718	0.909091	0.639008	NRPS - T1PKS.NRPS
CP026746.1.region022	JAAGUY010000029.region001	0.0951615	0.818733	1	0.873118	butyrolactone - butyrolactone	butyrolactone
BDCG01000004.1.region001	JADLQI010000002.region001	0.287992	0.506956	0.789474	0.691849	T1PKS - T1PKS	T1PKS
JADLPG010000007.region001	JADLQC010000001.region006	0.110767	0.790736	0.83871	0.911989	NRPS - NRPS	NRPS
JADLQG010000008.region001	JADLRD010000001.region002	0.160243	0.705191	0.84	0.8537	furan - furan	furan
JADLQC010000010.region001	LN868938.1.region010	0.0341124	0.932939	0.931035	0.979687	arylpolyene - arylpolyene	arylpolyene
JADLPT010000010.region001	JADLQC010000015.region001	0.209535	0.624836	0.791667	0.800176	terpene.NRPS - terpene.NRPS	terpene.NRPS
BDAW01000009.1.region001	BDCI01000028.1.region001	0.245962	0.568574	0.866667	0.723293	NRPS - NRPS	NRPS
AP017900.1.region022	WMKE01000364.1.region001	0.0390557	0.923414	1	0.947926	NRPS - NRPS	NRPS
JADLQE010000001.region008	JADLSC010000001.region008	0.183858	0.666088	0.702703	0.858067	NAPAA - NAPAA	NAPAA
JADLPZ010000021.region001	JADLQU010000009.region001	0.00351589	0.992981	1	0.995312	furan - furan	furan
BGC0000234	BGC0002672	0.258284	0.550142	0.833333	0.720578	T2PKS - T2PKS	T2PKS
BGC0000473	BGC0000480	0.261363	0.545585	0.8	0.729092	cyanobactin - cyanobactin	cyanobactin
BDBM01000006.1.region002	JADLPR010000013.region002	0.274165	0.526836	0.673077	0.756368	RiPP-like.NRPS - RiPP-like.NRPS	RiPP-like.NRPS
CP026746.1.region002	JADLRU010000007.region001	0.159466	0.706498	0.741176	0.877065	terpene.NRPS - terpene.NRPS	terpene.NRPS
JADLPX010000022.region001	JAGGMR010000001.region006	0.244305	0.571075	0.846154	0.726397	RiPP-like - RiPP-like.NRPS
JACBNG010000033.region001	JADLQO010000005.region001	0.112438	0.787766	0.853659	0.9036	NRPS - NRPS	NRPS
JADLPK010000002.region002	JADLQR010000002.region002	0.000889649	0.998222	1	0.998814	ectoine - ectoine	ectoine
BAFR01000063.1.region001	BDAZ01000034.1.region001	0.195276	0.647581	0.85	0.789156	terpene - terpene	terpene
JADLQJ010000001.region001	JADLQS010000005.region001	0.0475529	0.907155	0.83871	0.992107	terpene.NRPS - terpene.NRPS	terpene.NRPS
CP023778.1.region004	JADLRX010000004.region001	0.0960245	0.817172	0.8125	0.934089	terpene.PKS-like.NRPS.butyrolactone - terpene.PKS-like.NRPS.butyrolactone	terpene.PKS-like.NRPS.butyrolactone
JADLPG010000004.region001	QJKF01000006.1.region001	0.228591	0.595071	0.885714	0.735944	T1PKS - T1PKS	T1PKS
CAACYE020000001.region016	JADLQH010000006.region001	0.00542414	0.989181	1	0.992768	NRPS - NRPS	NRPS
BDBB01000015.1.region001	JADLQE010000003.region004	0.286516	0.50906	0.79661	0.702772	arylpolyene - arylpolyene	arylpolyene
JADLQG010000005.region001	JADLQZ010000002.region004	4.16e-17	1	1	1	terpene - terpene	terpene
BDBH01000011.1.region004	JADLPO010000002.region001	0.235899	0.583851	0.875	0.743802	ectoine - ectoine	ectoine
CP017839.1.region008	CP059737.1.region017	0.000262973	0.999474	1	0.999649	terpene - terpene	terpene
BAUA01000184.1.region001	CP046172.1.region047	0.279414	0.519245	0.826087	0.691774	ranthipeptide - ranthipeptide	ranthipeptide
BDBZ01000030.1.region001	JADLPN010000006.region001	0.267864	0.536023	0.857143	0.694619	T1PKS - T1PKS	T1PKS
BMNE01000002.1.region002	JADLQI010000028.region001	0.286079	0.509682	0.5	0.795227	RiPP-like.NRPS - ranthipeptide.RiPP-like.NRPS
CP026746.1.region009	JADLQR010000004.region001	0.0743596	0.85681	0.933333	0.928888	NRPS - NRPS	NRPS
BDBI01000021.1.region001	BDCB01000016.1.region003	0.23001	0.592884	0.8	0.772503	NRPS - NRPS	NRPS
JADLRC010000001.region001	JADLRW010000015.region001	0.214991	0.616239	0.942857	0.738583	T1PKS - T1PKS	T1PKS
BAUA01000042.1.region001	JACBNG010000040.region001	0.186784	0.661321	0.888889	0.791337	T1PKS - T1PKS	T1PKS
BAGN01000006.1.region002	JADLSD010000008.region003	0.201433	0.637709	0.885714	0.770671	T1PKS - T1PKS	T1PKS
BDCH01000006.1.region001	WMKF01000026.1.region001	0.263302	0.542724	0.814815	0.719882	T1PKS - T1PKS	T1PKS
BAFS01000039.1.region001	JADLRQ010000004.region001	0.109216	0.793496	1	0.861786	terpene - terpene.NRPS
AP006618.1.region020	JADLRG010000014.region001	0.0793207	0.84765	1	0.895234	NRPS - RiPP-like.NRPS
JADLQA010000023.region001	JADLRG010000002.region001	0.0439901	0.913955	0.88	0.982542	NRPS - NRPS	NRPS
JADLSB010000004.region002	WMKE01000198.1.region001	0.21759	0.612166	0.882353	0.751779	terpene - terpene	terpene
BDBF01000038.1.region001	NGAF01000001.1.region002	0.216323	0.61415	0.571429	0.854427	butyrolactone - butyrolactone	butyrolactone
BDBY01000345.1.region001	JNZF01000004.1.region003	0.0909491	0.826374	1	0.878735	terpene - terpene.NRPS
JADLQI010000007.region001	JADLQT010000011.region001	0.00516549	0.989696	1	0.993113	NRPS - NRPS	NRPS
BAGN01000349.1.region001	BDCK01000074.1.region001	0.141486	0.737046	1	0.811352	T1PKS - T1PKS	T1PKS
BAFQ01000207.1.region001	JADLQW010000002.region002	0.264812	0.540501	0.791667	0.721917	T1PKS - T1PKS	T1PKS
FTOW01000011.1.region001	JADLQC010000005.region002	0.11285	0.787035	0.578947	0.991443	RRE-containing - ranthipeptide
AP006618.1.region010	JADLRN010000001.region005	0.00299777	0.994013	1	0.996003	ectoine - ectoine	ectoine
JACETW010000001.region002	JADLRT010000012.region001	0.0330545	0.934984	0.956522	0.97246	NRPS - NRPS	NRPS
JADLPD010000010.region001	JADLQC010000011.region002	0.00211447	0.995776	1	0.997181	furan - furan	furan
BJWZ01000066.1.region001	PJMW01000001.1.region006	0.288087	0.50682	0.723404	0.727574	arylpolyene - arylpolyene	arylpolyene
JADLPB010000016.region002	JADLQT010000011.region001	0.00484465	0.990334	1	0.99354	NRPS - NRPS	NRPS
CP073655.1.region015	WMKE01000372.1.region001	0.0742714	0.856973	1	0.905416	hglE-KS - hglE-KS	hglE-KS
CP046171.1.region001	JADLRT010000008.region001	0.157674	0.709513	1	0.789768	T1PKS - T1PKS	T1PKS
BDCF01000014.1.region001	JADLRP010000012.region001	0.16382	0.699197	0.885714	0.820821	T1PKS - T1PKS	T1PKS
BBXO01000093.1.region001	KV411303.1.region004	0.164385	0.698253	0.923077	0.815619	ectoine - ectoine	ectoine
BAFX01000059.1.region001	JADLRV010000008.region001	0.278884	0.520008	0.933333	0.66445	terpene - terpene	terpene
BAGD01000054.1.region002	JADLRM010000001.region002	0.126146	0.76362	0.8125	0.89357	terpene - terpene	terpene
PSZC01000007.1.region001	PSZE01000007.1.region001	4.16e-17	1	1	1	terpene - terpene	terpene
CP022088.2.region032	JADLPV010000001.region006	0.184789	0.66457	0.969697	0.7654	T1PKS - T1PKS	T1PKS
RCNK01000051.1.region001	WMKG01000162.1.region001	0.0312295	0.938516	0.894737	0.999764	T3PKS - T3PKS.arylpolyene
BDBY01000130.1.region001	JADLPF010000003.region003	0.259922	0.547715	0.952381	0.682135	terpene - terpene	terpene
BAFR01000113.1.region001	JADLRL010000008.region002	0.146256	0.728878	0.913043	0.839774	NRPS-like - NRPS-like	NRPS-like
BAFP01000071.1.region002	BAFS01000146.1.region001	0.0222175	0.956059	1	0.970377	ectoine - ectoine	ectoine
JADLQT010000001.region004	JADLRB010000001.region004	0.0810067	0.844549	0.878049	0.934234	NRPS - NRPS	NRPS
JADLQC010000002.region001	QJKF01000006.1.region001	0.228843	0.594683	0.885714	0.735609	T1PKS - T1PKS	T1PKS
JADLPF010000001.region006	JADLSD010000008.region003	0.192859	0.651477	0.969697	0.754639	T1PKS - T1PKS	T1PKS
JADLRW010000004.region003	JADLRY010000005.region003	4.16e-17	1	1	1	terpene - terpene	terpene
JACVEM010000006.region001	JADLQS010000022.region001	0.0503581	0.90182	0.95	0.949522	T3PKS - T3PKS	T3PKS
BAGN01000006.1.region002	JADLQT010000003.region001	0.227199	0.597221	0.837838	0.753319	T1PKS - T1PKS	T1PKS
BDBJ01000010.1.region001	JADLQJ010000016.region001	0.0359768	0.929341	0.964912	0.963727	arylpolyene - arylpolyene	arylpolyene
JADLRB010000004.region002	NXEG01000051.1.region001	0.00157482	0.996853	1	0.9979	terpene - terpene.NRPS
FTOW01000001.1.region005	JADLPX010000002.region002	0.163114	0.700379	0.777778	0.871404	ectoine - ectoine	ectoine
CAACYE020000001.region010	JADLQN010000001.region014	0.15426	0.715275	0.869565	0.848546	furan - furan	furan
JADLQH010000001.region004	JADLRB010000009.region001	0.170143	0.688662	0.869565	0.825873	terpene - terpene	terpene
BAFS01000039.1.region001	JNZF01000004.1.region003	0.214852	0.616457	0.916667	0.7548	terpene - terpene.NRPS
JADLPG010000001.region001	JADLPX010000005.region001	0.137378	0.744116	0.816327	0.882183	T1PKS - T1PKS	T1PKS
BAGM01000073.1.region001	PSZB01000002.1.region002	0.293325	0.49939	0.666667	0.729535	terpene - terpene	terpene
AP006618.1.region013	JADLQA010000002.region001	0.0258813	0.948907	0.977273	0.975326	NRPS - NRPS	NRPS
JADLPR010000018.region001	JADLRE010000023.region001	0.264318	0.541228	0.769231	0.725781	RiPP-like - RiPP-like.NRPS
JADLPT010000096.region001	JADLPV010000001.region006	4.16e-17	1	1	1	T1PKS - T1PKS	T1PKS
JAAXOM010000004.region004	JADLRD010000003.region001	0.259746	0.547976	0.857143	0.708434	T1PKS - T1PKS	T1PKS
BDAV01000010.1.region001	UGRU01000001.1.region025	0.0373276	0.926738	0.975	0.963497	T1PKS.NRPS-like.NRPS - T1PKS.NRPS-like.NRPS	T1PKS.NRPS-like.NRPS
LR215973.1.region017	PSZF01000008.1.region001	0.0239034	0.952765	1	0.968129	T1PKS - T1PKS	T1PKS
BAGM01000022.1.region001	JADLSE010000001.region006	0.219508	0.609168	1	0.717323	NRPS - lassopeptide.terpene.NRPS
JADLPJ010000004.region001	NGAF01000002.1.region002	0.222905	0.603877	0.916667	0.739302	T1PKS - T1PKS	T1PKS
FTOW01000001.1.region001	JACVEM010000001.region001	0.046636	0.908903	0.953488	0.95516	NRPS - NRPS	NRPS
JADLPQ010000021.region001	LR215973.1.region002	0.215717	0.6151	0.857143	0.769139	terpene - terpene	terpene
CAACYE020000001.region013	JADLQU010000007.region001	0.00156704	0.996868	1	0.997911	T1PKS - T1PKS	T1PKS
BAFT02000060.1.region002	BAUA01000131.1.region001	0.0383405	0.924789	1	0.948879	NRPS-like - T1PKS.NRPS-like
JACBNG010000034.region001	JADLQR010000001.region004	0.272473	0.529295	0.857143	0.688131	ranthipeptide - ranthipeptide.NRPS
JADLQI010000002.region001	JNZF01000004.1.region001	0.296246	0.49527	0.789474	0.680843	T1PKS - T1PKS	T1PKS
BAFY01000219.1.region001	JADLQP010000001.region003	0.174224	0.681906	0.85	0.817701	ranthipeptide - ranthipeptide.NRPS
JAAGVC010000015.region001	VBUT01000011.1.region001	0.0339594	0.933235	1	0.954721	butyrolactone - butyrolactone	butyrolactone
BDCF01000014.1.region001	JADLQI010000002.region001	0.163931	0.699012	0.885714	0.820674	T1PKS - T1PKS	T1PKS
BAFT02000001.1.region001	CP046171.1.region006	0.277046	0.522663	0.666667	0.752828	butyrolactone - butyrolactone	butyrolactone
JADLRM010000005.region002	UGRY01000002.1.region007	0.0859799	0.835433	0.857143	0.956789	siderophore - siderophore	siderophore
JADLPM010000004.region001	JADLQJ010000020.region001	0.00879798	0.982481	1	0.988269	T3PKS - T3PKS	T3PKS
BDBB01000003.1.region001	JNFP01000082.1.region001	0.221486	0.606084	0.769231	0.791865	ectoine - ectoine	ectoine
JADLSB010000004.region002	WMKH01000149.1.region001	0.21759	0.612166	0.882353	0.751779	terpene - terpene	terpene
BAGJ01000005.1.region001	BDCI01000008.1.region001	0.23422	0.586419	1	0.698233	T1PKS - T1PKS	T1PKS
JABMCZ010000005.region003	JADLRW010000001.region003	0.00657691	0.986889	1	0.991231	terpene - terpene	terpene
BDAZ01000001.1.region002	BDBP01000021.1.region001	0.265467	0.539539	0.789474	0.718852	T1PKS - T1PKS	T1PKS
BDBF01000001.1.region001	JADLPS010000001.region001	0.00063286	0.998735	1	0.999156	terpene - terpene	terpene
BDBZ01000030.1.region001	JADLPW010000003.region001	0.272278	0.529579	0.857143	0.688732	T1PKS - T1PKS	T1PKS
BAFQ01000102.1.region001	JADLPS010000003.region003	0.116107	0.781267	0.833333	0.90445	NRPS - NRPS	NRPS
JADLQG010000010.region001	JADLQU010000004.region003	4.16e-17	1	1	1	NRPS - NRPS	NRPS
CP022088.2.region012	JADLPN010000001.region003	0.167966	0.69228	0.891566	0.818651	NRPS-like.NRPS.phosphonate - NRPS-like.NRPS.phosphonate	NRPS-like.NRPS.phosphonate
JADLQA010000006.region001	JADLRG010000008.region001	0.00185979	0.996284	1	0.99752	T1PKS - T1PKS	T1PKS
JACBNG010000012.region001	JADLRZ010000002.region001	0.144961	0.731091	0.914894	0.842485	NRPS - NRPS	NRPS
JAAGUZ010000018.region001	VBUR01000009.1.region001	0.26728	0.536879	0.862069	0.691162	ranthipeptide.NRPS - ranthipeptide.NRPS	ranthipeptide.NRPS
AP023396.1.region021	JAAXPE010000018.region002	0.249919	0.562621	0.744681	0.762738	arylpolyene - arylpolyene	arylpolyene
JADLPX010000026.region001	JADLQC010000015.region001	0.0109609	0.978198	0.966667	0.996425	terpene.NRPS - terpene.NRPS	terpene.NRPS
AP017900.1.region015	CP073655.1.region024	0.0013972	0.997208	1	0.998137	terpene - terpene	terpene
BAGH01000054.1.region001	JADLRW010000014.region002	0.219919	0.608527	0.888889	0.766708	terpene - terpene.butyrolactone.PKS-like.NRPS
BAFP01000080.1.region001	JADLRL010000013.region001	0.216345	0.614115	0.563636	0.85457	T1PKS.transAT-PKS - T1PKS.transAT-PKS	T1PKS.transAT-PKS
BDAV01000015.1.region001	JADLSE010000001.region002	0.114732	0.783699	0.878049	0.895147	T1PKS - T1PKS	T1PKS
BAWD02000019.1.region001	WMKB01000208.1.region001	0.00633741	0.987365	1	0.99155	NRPS - NRPS	NRPS
AP017900.1.region002	JNCT01000066.1.region001	0.282609	0.51465	1	0.623188	NRPS - NRPS	NRPS
BAFT02000023.1.region001	JADLSD010000001.region001	0.0367073	0.927933	1	0.951057	NRPS - NRPS	NRPS
BDCJ01000012.1.region001	JADLQQ010000006.region002	0.292091	0.501136	0.636364	0.734182	RiPP-like - RiPP-like.NRPS
JADLQI010000002.region001	JADLRN010000012.region001	0.00156452	0.996873	1	0.997914	T1PKS - T1PKS	T1PKS
QQBC01000003.1.region001	VBUU01000057.1.region001	0.264028	0.541654	1	0.652724	NRPS - NRPS	NRPS
BDAZ01000034.1.region001	JADLRL010000027.region001	0.246584	0.567635	1	0.675983	terpene - terpene	terpene
BDBL01000013.1.region002	PYHS01000005.1.region001	0.226258	0.598677	0.721311	0.799833	T1PKS.redox-cofactor.furan.NRPS - redox-cofactor.NRPS
BAFS01000039.1.region001	JADLQR010000005.region001	0.110219	0.79171	1	0.860449	terpene - terpene.NRPS
JADLPN010000006.region001	LOKT01000009.1.region001	0.241906	0.574706	0.884615	0.723281	T1PKS - T1PKS	T1PKS
BAGK01000011.1.region001	BDBW01000043.1.region001	0.231102	0.591204	0.911765	0.725919	T1PKS - T1PKS	T1PKS
BAGC01000002.1.region001	CP073655.1.region008	0.185295	0.663745	0.85	0.802031	T1PKS - T1PKS	T1PKS
JADLQG010000008.region002	LN868939.1.region003	0.0581871	0.887012	0.873563	0.966825	RiPP-like.NRPS - RiPP-like.NRPS	RiPP-like.NRPS
CP046171.1.region012	UGSN01000005.1.region002	0.295937	0.495704	0.577465	0.752942	T1PKS.NRPS - T1PKS.NRPS	T1PKS.NRPS
BDBC01000045.1.region001	JACBNG010000046.region001	0.17207	0.685469	0.727273	0.864254	NRPS - NRPS	NRPS
CP046173.1.region023	JADLSA010000008.region003	0.0774624	0.851076	0.923077	0.932044	NRPS-like - NRPS-like	NRPS-like
JADLPT010000001.region001	JADLPV010000001.region002	0.0829202	0.841035	0.952381	0.905168	ranthipeptide - ranthipeptide.NRPS
BDBP01000021.1.region001	JADLQG010000004.region001	0.148276	0.725434	1	0.804053	T1PKS - T1PKS	T1PKS
BAGF01000002.1.region001	JADLQO010000001.region005	0.110769	0.790733	0.941176	0.873123	T1PKS - T1PKS	T1PKS
JAAXOO010000006.region003	JADLQX010000007.region001	0.279302	0.519406	0.828571	0.689979	T1PKS - T1PKS	T1PKS
BDBI01000030.1.region001	PSZE01000039.1.region001	0.288908	0.505652	0.783784	0.694153	T1PKS - T1PKS	T1PKS
CP031418.1.region003	JADLRC010000006.region002	0.251097	0.560856	0.711538	0.768357	T1PKS - T1PKS	T1PKS
JADLPP010000005.region001	JADLPY010000001.region005	0.0833724	0.840206	0.953488	0.906914	T1PKS - T1PKS	T1PKS
BDBI01000030.1.region001	BDBJ01000003.1.region001	0.25688	0.552227	0.833333	0.718197	T1PKS - T1PKS	T1PKS
JADLPD010000005.region001	JAGGMR010000001.region004	0.250205	0.562193	0.756098	0.752711	T1PKS - T1PKS	T1PKS
BJWY01000006.1.region001	JNCT01000005.1.region001	0.000493505	0.999013	1	0.999342	NRPS - NRPS	NRPS
BAFS01000236.1.region001	JAAXOS010000002.region001	0.248577	0.564637	0.818182	0.736097	NRPS - NRPS	NRPS
CP026746.1.region020	JADLQM010000008.region001	0.0494904	0.903469	1	0.936791	terpene - terpene	terpene
BAFO02000011.1.region001	LR134352.1.region006	4.16e-17	1	1	1	NRPS - NRPS	NRPS
PXZE01000067.1.region001	WMKE01000222.1.region001	0.00094697	0.998107	1	0.998737	ectoine - ectoine	ectoine
WMKB01000236.1.region001	WMKD01000264.1.region001	0.00094697	0.998107	1	0.998737	ectoine - ectoine	ectoine
BAUA01000087.1.region001	LRRM01000015.1.region001	0.207351	0.628293	0.770833	0.806866	hglE-KS - hglE-KS	hglE-KS
JADLPJ010000022.region001	JADLQY010000019.region001	0.0663957	0.871617	0.95	0.928139	arylpolyene - arylpolyene	arylpolyene
JADLQB010000005.region001	JADLSG010000011.region001	0.0236067	0.953344	1	0.968524	terpene - terpene	terpene
BDBJ01000010.1.region001	JACETW010000008.region001	0.0530164	0.896778	0.947368	0.949094	arylpolyene - arylpolyene	arylpolyene
CP046171.1.region001	LN868939.1.region002	0.158361	0.708357	1	0.788852	T1PKS - T1PKS	T1PKS
CP017839.1.region005	WMKE01000140.1.region001	0.0569623	0.88932	0.9	0.962311	indole.NRPS - indole.NRPS	indole.NRPS
AP006618.1.region005	JADLPC010000031.region001	0.0288428	0.943146	0.97619	0.970729	NRPS - NRPS	NRPS
PSYZ01000005.1.region003	PSZD01000005.1.region001	0.000598407	0.998804	1	0.999202	ectoine - ectoine	ectoine
BAFS01000167.1.region001	JADLQO010000002.region001	0.229962	0.592958	0.837838	0.751627	T1PKS - T1PKS.T2PKS
BAFQ01000172.1.region001	JADLQW010000003.region003	0.126155	0.763605	0.875	0.887349	NAPAA - NRPS.NAPAA
JADLQG010000003.region002	JADLRA010000002.region004	4.16e-17	1	1	1	ranthipeptide - ranthipeptide	ranthipeptide
JADLPO010000006.region001	JADLRT010000020.region002	0.00145899	0.997084	1	0.998055	furan - furan	furan
CAACYE020000001.region013	JADLPN010000006.region001	0.224435	0.601502	0.885714	0.740002	T1PKS - T1PKS	T1PKS
AP006618.1.region002	JADLQI010000004.region001	0.0516721	0.899326	0.954545	0.953892	NAPAA - NAPAA	NAPAA
BDBF01000004.1.region001	JAAXOR010000006.region003	0.0269137	0.946897	1	0.964115	T1PKS - T1PKS	T1PKS
MVAC01000054.1.region001	PXZE01000058.1.region001	0.000576416	0.998847	1	0.999231	NRPS - NRPS	NRPS
JADLPG010000010.region001	JADLPM010000010.region001	0.1507	0.72131	0.736842	0.891464	terpene - terpene	terpene
CP046171.1.region022	JADLPN010000004.region001	0.221713	0.605731	0.773585	0.78519	NRPS - NRPS	NRPS
AP023396.1.region001	JNFP01000072.1.region001	0.227076	0.597411	0.92	0.731898	T1PKS - T1PKS	T1PKS
BDBD01000011.1.region006	JAAXOM010000001.region008	4.16e-17	1	1	1	RiPP-like - RiPP-like	RiPP-like
VBUR01000015.1.region001	VBUT01000001.1.region001	0.109222	0.793486	0.866667	0.908874	terpene.NRPS - terpene.NRPS	terpene.NRPS
BDCF01000001.1.region001	JADLPE010000010.region001	0.285369	0.510698	0.807692	0.700675	furan - furan	furan
JADLPP010000023.region001	JADLQT010000003.region001	0.205269	0.631597	0.923077	0.751583	T1PKS - T1PKS	T1PKS
BDBG01000053.1.region002	SMFR01000003.1.region004	0.183701	0.666344	0.833333	0.820425	T3PKS - T3PKS	T3PKS
BDBE01000021.1.region001	JACETW010000013.region002	0.295559	0.496236	0.5	0.782587	RiPP-like.NRPS - ranthipeptide.RiPP-like.NRPS
BDCT01000025.1.region001	JADLPK010000004.region001	0.284981	0.511253	0.777778	0.705952	butyrolactone - butyrolactone	butyrolactone
JADLRW010000023.region001	JADLRY010000020.region001	4.16e-17	1	1	1	LAP.T2PKS - LAP.T2PKS	LAP.T2PKS
AP006618.1.region019	JADLQG010000008.region001	0.00305494	0.993899	1	0.995927	furan - furan	furan
LN868938.1.region011	NXEH01000001.1.region004	0.00394317	0.992129	1	0.994742	terpene - terpene	terpene
JADLQB010000005.region001	JADLSC010000007.region001	0.00135244	0.997297	1	0.998197	terpene - terpene	terpene
CAACYE020000001.region005	JADLQC010000005.region002	0.00532474	0.989379	1	0.9929	ranthipeptide - ranthipeptide	ranthipeptide
BDCA01000019.1.region001	JADLSA010000018.region001	0.130869	0.755389	1	0.825508	ectoine - ectoine	ectoine
JADLRQ010000001.region006	VBUU01000057.1.region001	0.1012	0.807841	1	0.865066	NRPS - NRPS	NRPS
JADLQU010000002.region002	JADLRG010000001.region003	0.0468336	0.908526	0.933333	0.961394	T1PKS - T1PKS	T1PKS
JADLPR010000013.region001	JADLSF010000004.region002	0.257852	0.550783	0.833333	0.726283	ectoine - ectoine	ectoine
FTOW01000004.1.region002	JACVEM010000002.region002	0.0105616	0.978988	1	0.985918	T1PKS - T1PKS	T1PKS
BDBZ01000002.1.region003	JAAGVA010000001.region002	0.217145	0.612861	0.909091	0.741382	ectoine - ectoine	ectoine
BAFW01000111.1.region001	BDCM01000008.1.region001	0.184717	0.664687	0.857143	0.819876	terpene - terpene	terpene
BAGG01000049.1.region001	JADLQP010000003.region004	0.249764	0.562855	0.816327	0.737345	arylpolyene - arylpolyene	arylpolyene
JADLQT010000011.region002	NXEG01000051.1.region001	0.00157234	0.996858	1	0.997904	terpene - terpene.NRPS
FOTX01000009.1.region002	WMKE01000318.1.region001	0.252613	0.558588	0.733333	0.763461	hglE-KS - hglE-KS	hglE-KS
JADLPE010000005.region001	JADLQU010000002.region004	4.16e-17	1	1	1	ranthipeptide - ranthipeptide	ranthipeptide
MOYO01000001.1.region003	WMKG01000054.1.region001	0.000137855	0.999724	1	0.999816	NRPS - NRPS	NRPS
BDCA01000003.1.region001	JADLQL010000002.region003	0.2865	0.509082	0.861111	0.676249	T1PKS - T1PKS	T1PKS
JAAGVC010000016.region001	JADLQM010000010.region001	0.162232	0.701855	0.886792	0.836796	NRPS - NRPS	NRPS
BAFW01000002.1.region002	JAAXOR010000006.region003	4.16e-17	1	1	1	T1PKS - T1PKS	T1PKS
CP046173.1.region016	JABMCZ010000001.region008	0.0212248	0.958001	1	0.9717	terpene - terpene	terpene
JADLPH010000006.region001	JADLPJ010000013.region002	0.0665462	0.871336	0.888889	0.950901	NRPS - NRPS	NRPS
CP003876.1.region009	JNFP01000014.1.region002	0.112352	0.787919	0.923077	0.882615	T3PKS - T3PKS.PKS-like
FTOW01000012.1.region001	JADLQA010000017.region001	0.0133369	0.973504	1	0.982218	NRPS - NRPS	NRPS
BAGA01000127.1.region002	BDBJ01000074.1.region001	0.114796	0.783587	0.904762	0.890518	furan - furan	furan
BAGM01000093.1.region002	BDBF01000032.1.region001	0.0583894	0.886631	1	0.922148	ectoine - ectoine	ectoine
JADLRW010000015.region001	KV411303.1.region007	0.0214063	0.957646	1	0.973213	T1PKS - T1PKS	T1PKS
BDCE01000007.1.region001	JAAXOR010000005.region002	0.283565	0.513279	0.88	0.669469	T1PKS - T1PKS	T1PKS
BBXO01000101.1.region001	JADLPG010000013.region001	0.288858	0.505723	0.875	0.664282	NRPS - NRPS	NRPS
BAUA01000167.1.region001	JADLSD010000003.region002	0.18926	0.6573	0.882353	0.798074	CDPS - CDPS	CDPS
MVAC01000049.1.region001	WMKG01000054.1.region001	0.000137855	0.999724	1	0.999816	NRPS - NRPS	NRPS
BAWD02000044.1.region001	WMKF01000017.1.region001	0.000277778	0.999445	1	0.99963	NAPAA - NAPAA	NAPAA
JADLPV010000003.region004	JADLRU010000001.region003	0.196225	0.646054	0.865385	0.799264	NRPS - NRPS	NRPS
CAACYE020000001.region008	JADLQA010000015.region001	0.122076	0.77075	0.833333	0.903898	terpene - terpene	terpene
BMMH01000001.1.region002	JADLPK010000002.region002	0.2304	0.592284	0.833333	0.753911	ectoine - ectoine	ectoine
BAFU01000001.1.region001	JACVEM010000003.region001	0.145844	0.729583	1	0.805542	T1PKS - T1PKS	T1PKS
JADLRB010000009.region001	JADLRC010000026.region001	0.103091	0.804446	1	0.865444	terpene - terpene	terpene
BDBN01000074.1.region001	JADLQQ010000003.region003	0.245456	0.569337	0.837838	0.731842	T1PKS - T1PKS	T1PKS
CP031418.1.region022	JADLRT010000003.region001	0.228501	0.595211	0.75	0.785332	ranthipeptide - ranthipeptide	ranthipeptide
JADLRT010000009.region001	NXEG01000016.1.region001	0.0517113	0.899252	0.92	0.957513	NAPAA - NAPAA	NAPAA
JADLPZ010000001.region001	LN868938.1.region002	0.00808712	0.983891	1	0.989217	ranthipeptide - ranthipeptide	ranthipeptide
BAFW01000002.1.region001	BDBD01000013.1.region001	0.281536	0.51619	0.828571	0.689845	T1PKS - T1PKS	T1PKS
BDCE01000019.1.region001	WMKH01000058.1.region001	0.207849	0.627504	0.857143	0.789535	RiPP-like - RiPP-like.NRPS
BAFZ01000053.1.region001	BDBC01000061.1.region001	0.144836	0.731305	0.884615	0.857655	T1PKS - T1PKS	T1PKS
JADLPK010000005.region001	JADLRQ010000006.region001	0.23974	0.577995	0.675676	0.7885	T1PKS - T1PKS	T1PKS
JADLQS010000011.region001	JADLRB010000016.region001	0.01396	0.972275	1	0.981387	terpene - terpene	terpene
BBYQ01000060.1.region001	BDBU01000027.1.region001	0.277238	0.522385	0.729167	0.73415	T3PKS.arylpolyene - T3PKS.arylpolyene	T3PKS.arylpolyene
JADLPR010000004.region001	JADLRL010000004.region001	0.0697405	0.865383	0.970588	0.924856	T3PKS - T3PKS	T3PKS
BAFQ01000138.1.region001	JADLQL010000001.region006	0.170013	0.688879	1	0.773316	ectoine - ectoine	ectoine
BDBS01000051.1.region001	CP017839.1.region008	0.27681	0.523004	1	0.637938	terpene - terpene	terpene
CAACYE020000001.region002	JADLRT010000007.region002	0.151491	0.719967	0.808511	0.871298	T1PKS - T1PKS	T1PKS
JADLPO010000061.region001	JADLQY010000031.region001	0.00224282	0.995519	1	0.99701	NRPS-like - NRPS-like	NRPS-like
BDBS01000002.1.region002	QQBC01000001.1.region004	4.16e-17	1	1	1	RRE-containing - RRE-containing	RRE-containing
JADLPD010000018.region001	JADLPG010000008.region001	0.0793531	0.847591	0.904762	0.928895	arylpolyene - arylpolyene	arylpolyene
MVAC01000023.1.region001	WMKE01000170.1.region001	0.0027727	0.994462	1	0.996303	NRPS - NRPS	NRPS
JADLRL010000012.region001	JADLRZ010000010.region002	0.277167	0.522488	0.684211	0.747988	terpene - terpene	terpene
BGC0000709	BGC0000711	0.000655594	0.998689	1	0.999126	amglyccycl - amglyccycl	amglyccycl
BDAY01000015.1.region002	JADLQC010000011.region002	0.278278	0.520883	0.875	0.682809	furan - furan	furan
BAWD02000141.1.region001	CP059737.1.region006	0.000366928	0.999266	1	0.999511	ranthipeptide - ranthipeptide	ranthipeptide
JADLPJ010000008.region001	LN868939.1.region003	0.0581871	0.887012	0.873563	0.966825	RiPP-like.NRPS - RiPP-like.NRPS	RiPP-like.NRPS
BDBJ01000014.1.region001	JADLRA010000003.region003	0.00405929	0.991898	1	0.994588	NRPS - NRPS	NRPS
PSZA01000006.1.region002	UGRU01000001.1.region025	0.26189	0.544807	0.617284	0.781538	T1PKS.NRPS-like - T1PKS.NRPS-like.NRPS
JADLQY010000002.region002	JADLQZ010000001.region006	0.0109765	0.978167	1	0.985365	T3PKS.redox-cofactor - T3PKS.redox-cofactor	T3PKS.redox-cofactor
JAAGUY010000001.region004	JADLRF010000002.region002	0.29914	0.491204	0.692308	0.708839	ectoine - ectoine	ectoine
BAGG01000049.1.region001	JADLPK010000015.region001	0.257692	0.551021	0.769231	0.74368	arylpolyene - arylpolyene	arylpolyene
JADLQG010000021.region001	JADLRB010000022.region001	0.0153156	0.969603	1	0.979579	NRPS-like - NRPS-like	NRPS-like
CP063662.1.region008	WMKF01000013.1.region001	0.0184837	0.963374	0.978261	0.982459	NRPS - NRPS	NRPS
JADLPT010000027.region001	JADLPV010000004.region002	0.0705321	0.863911	1	0.921109	NRPS - terpene.NRPS
BAGC01000023.1.region001	UGRY01000004.1.region002	0.271337	0.53095	0.823529	0.70282	terpene - terpene	terpene
JAAXOM010000002.region002	VFPG01000001.1.region013	0.153521	0.716527	1	0.795306	butyrolactone - butyrolactone	butyrolactone
VBUT01000006.1.region001	VBUU01000057.1.region001	0.0748297	0.85594	1	0.904989	NRPS - NRPS	NRPS
BDCL01000027.1.region001	JADLQF010000002.region003	0.233556	0.587437	0.625	0.813592	T1PKS - T1PKS	T1PKS
JAAGVA010000002.region001	JADLPO010000004.region001	0.210322	0.623592	0.861111	0.769942	T1PKS - T1PKS	T1PKS
JADLQD010000001.region003	JADLSG010000001.region002	0.118135	0.777686	0.875	0.890106	NRPS - NRPS	NRPS
BBYQ01000144.1.region001	MOYO01000001.1.region006	0.0561081	0.890932	0.818182	0.999315	ranthipeptide - ranthipeptide	ranthipeptide
JADLQE010000004.region001	JADLRQ010000003.region001	0.0459173	0.910274	1	0.938777	butyrolactone - butyrolactone	butyrolactone
FOTX01000010.1.region002	QGTL01000012.1.region002	0.136869	0.744995	0.888889	0.861173	terpene - terpene	terpene
BDBL01000002.1.region001	PSZD01000010.1.region001	0.0595714	0.884406	1	0.923041	betalactone - betalactone	betalactone
JADLPY010000001.region014	JADLSG010000014.region001	0.289063	0.505431	0.641026	0.733073	T1PKS - T1PKS	T1PKS
CP073655.1.region026	WMKB01000159.1.region001	4.16e-17	1	1	1	butyrolactone - butyrolactone	butyrolactone
CP031418.1.region010	NXEH01000050.1.region001	4.16e-17	1	1	1	T1PKS - T1PKS	T1PKS
JADLSE010000004.region004	NGAF01000001.1.region001	0.0785354	0.849097	0.96875	0.90558	other - other	other
BDBJ01000003.1.region001	NXEG01000005.1.region001	0.000787448	0.998426	1	0.99895	T1PKS - T1PKS	T1PKS
JADLQB010000001.region001	LR215973.1.region017	0.0223493	0.955801	1	0.970201	T1PKS - T1PKS	T1PKS
JADLQK010000005.region003	JADLRC010000021.region001	0.0504607	0.901625	0.95	0.949386	T3PKS - T3PKS	T3PKS
NGAF01000002.1.region001	PSZA01000007.1.region001	0.0801372	0.846147	0.95	0.912544	T1PKS - T1PKS	T1PKS
BAGA01000127.1.region002	BDCI01000022.1.region001	0.284832	0.511465	0.76	0.722002	furan - furan	furan
JACVEM010000008.region001	JADLRA010000003.region001	0.00556366	0.988904	1	0.992582	NAPAA - NAPAA	NAPAA
CP046173.1.region037	JADLRY010000017.region001	0.00891081	0.982258	1	0.988119	ectoine - ectoine	ectoine
JADLQI010000002.region001	SNXK01000006.1.region001	0.279705	0.518824	0.833333	0.687764	T1PKS - T1PKS	T1PKS
BDAY01000019.1.region001	JADLQH010000003.region001	0.188321	0.658823	0.911765	0.77784	T1PKS - T1PKS	T1PKS
JAAGUZ010000039.region001	JADLQE010000001.region002	0.293585	0.499022	0.814815	0.676118	NRPS - NRPS	NRPS
JACBNG010000043.region001	JADLQP010000003.region002	0.236896	0.582328	0.809524	0.756266	terpene - terpene	terpene
JADLRZ010000001.region005	LWUB01000016.1.region001	0.0750705	0.855495	0.92	0.931116	NRPS-like - NRPS-like	NRPS-like
BDCI01000008.1.region001	JADLPC010000002.region001	0.162091	0.702091	1	0.783879	T1PKS - T1PKS	T1PKS
BDBM01000003.1.region003	BDCI01000028.1.region001	0.219548	0.609105	0.866667	0.762433	NRPS - NRPS	NRPS
BDCB01000002.1.region001	QGTL01000009.1.region001	0.238997	0.579126	0.74026	0.774411	ranthipeptide.RiPP-like.NRPS - ranthipeptide.RiPP-like.NRPS	ranthipeptide.RiPP-like.NRPS
CP031418.1.region003	JADLRT010000007.region002	0.124252	0.766934	0.851064	0.889804	T1PKS - T1PKS	T1PKS
BAGF01000030.1.region001	JADLPG010000068.region001	0.289475	0.504846	1	0.614034	terpene - terpene	terpene
FO082843.1.region014	JADLQF010000001.region009	0.0721428	0.860919	1	0.90381	ectoine - ectoine	ectoine
JADLPN010000002.region001	JADLSD010000014.region001	0.0116053	0.976924	1	0.984526	T1PKS.LAP - T1PKS.LAP	T1PKS.LAP
BMMH01000020.1.region001	JADLQC010000002.region001	0.19844	0.642499	0.84	0.797128	T1PKS - T1PKS	T1PKS
BAFZ01000099.1.region001	BDBC01000057.1.region001	0.205376	0.631427	0.875	0.777043	NRPS - NRPS	NRPS
BAFZ01000108.1.region001	JADLRQ010000001.region006	0.217126	0.612892	0.925926	0.741005	NRPS - NRPS	NRPS
BDCB01000022.1.region001	JADLQF010000002.region003	0.183202	0.667158	1	0.75573	T1PKS - T1PKS	T1PKS
JADLPX010000007.region001	JADLQH010000007.region001	0.138093	0.742884	0.777778	0.889421	NAPAA - NAPAA	NAPAA
BDAV01000015.1.region001	JAAXOR010000005.region001	0.0881782	0.831419	0.925	0.912799	T1PKS - T1PKS	T1PKS
FO082843.1.region007	JADLRU010000001.region001	0.294894	0.497175	0.649123	0.727043	T1PKS - T1PKS	T1PKS
JADLQA010000016.region002	NXEH01000093.1.region001	0.00185617	0.996291	1	0.997525	terpene - terpene.NRPS
JAAXOT010000003.region002	JADLPW010000003.region001	0.288439	0.506319	0.833333	0.676119	T1PKS - T1PKS	T1PKS
BBXO01000074.1.region001	BDBS01000044.1.region002	0.11715	0.779424	0.837209	0.906258	T1PKS - T1PKS	T1PKS
JADLRH010000003.region001	JADLSB010000005.region001	0.113034	0.786708	0.75	0.93401	NRPS - NRPS	NRPS
JADLRT010000008.region001	VBUT01000004.1.region002	0.13915	0.741063	1	0.814467	T1PKS - T1PKS	T1PKS
JAAXOT010000008.region001	JADLRK010000014.region001	0.245943	0.568602	0.75	0.760965	ectoine - ectoine	ectoine
BDCI01000023.1.region001	LWUB01000023.1.region002	0.177631	0.676292	0.967742	0.782572	terpene.NRPS - terpene.NRPS	terpene.NRPS
BGC0001185	BGC0002695	0.283644	0.513166	1	0.621808	NRPS - NRPS	NRPS
JADLPH010000023.region001	JADLRB010000005.region001	0.00429403	0.99143	1	0.994275	NRPS - NRPS	NRPS
JADLQA010000004.region001	JADLQJ010000018.region001	0.0304455	0.940036	0.962264	0.97384	T3PKS.redox-cofactor - T3PKS.redox-cofactor	T3PKS.redox-cofactor
BDBN01000006.1.region001	PSYZ01000016.1.region001	0.065113	0.874014	1	0.913183	T1PKS - T1PKS	T1PKS
BAFQ01000276.1.region001	BDBL01000030.1.region001	0.106606	0.798152	0.875	0.911191	terpene - terpene	terpene
OBEG01000005.1.region004	VFPG01000001.1.region001	0.0633848	0.877248	0.982456	0.924332	NRPS - NRPS	NRPS
BDBA01000025.1.region001	LWUB01000016.1.region003	0.272392	0.529413	0.722222	0.741187	terpene - terpene	terpene
JADLRA010000005.region001	JADLSE010000001.region003	0.228037	0.595927	0.891892	0.740284	T1PKS - T1PKS	T1PKS
BAFW01000255.1.region001	JAAXPE010000006.region001	0.285697	0.510229	0.684211	0.732739	T1PKS - T1PKS	T1PKS
BAFP01000052.1.region001	BAFS01000110.1.region001	0.165223	0.696853	0.853659	0.834601	arylpolyene - arylpolyene	arylpolyene
JADLPP010000006.region002	JADLQO010000016.region002	0.255765	0.553886	0.6875	0.771374	RiPP-like.NRPS - RiPP-like.NRPS	RiPP-like.NRPS
JADLPM010000001.region001	JADLRT010000007.region001	0.00439413	0.991231	1	0.994141	NRPS - NRPS	NRPS
BAFS01000017.1.region001	BDCK01000032.1.region001	0.21154	0.62167	0.607143	0.85382	NAPAA - NAPAA	NAPAA
BAFQ01000138.1.region001	JADLRE010000008.region003	0.181011	0.670743	1	0.758652	ectoine - ectoine	ectoine
JADLQH010000006.region002	LN868938.1.region015	0.298328	0.492344	0.736842	0.696405	terpene.NRPS - terpene.NRPS	terpene.NRPS
BDAU01000030.1.region002	JADLQT010000017.region001	0.286203	0.509506	0.724138	0.714181	NRPS-like - NRPS-like.siderophore
CAACYE020000001.region022	JADLRC010000002.region001	0.0105563	0.978999	1	0.985925	T3PKS.redox-cofactor - T3PKS.redox-cofactor	T3PKS.redox-cofactor
JADLRA010000003.region003	NXEG01000004.1.region002	0.00265259	0.994702	1	0.996463	NRPS - NRPS	NRPS
JADLQR010000002.region001	JADLRQ010000001.region006	0.11353	0.785829	0.933333	0.877725	NRPS - NRPS	NRPS
JADLPO010000006.region001	VFPG01000001.1.region009	0.164222	0.698525	0.807692	0.862205	furan - furan	furan
JADLQX010000017.region001	JADLSG010000003.region003	0.236258	0.583302	0.809524	0.761424	terpene - terpene	terpene
BAFY01000012.1.region001	VBUT01000004.1.region002	0.29944	0.490784	0.354839	0.815214	T1PKS - T1PKS	T1PKS
PSZB01000002.1.region001	PYHS01000024.1.region001	0.206625	0.629443	0.729167	0.820114	NRPS.NAPAA - NRPS.NAPAA	NRPS.NAPAA
BDCA01000003.1.region001	LOKT01000009.1.region001	0.257812	0.550843	0.892857	0.70387	T1PKS - T1PKS	T1PKS
JAAGUZ010000099.region001	JADLQN010000001.region006	0.283244	0.513739	0.857143	0.682659	NRPS - NRPS	NRPS
JADLQE010000001.region007	PSZA01000027.1.region001	0.287572	0.507554	0.769231	0.700332	T1PKS - T1PKS	T1PKS
JADLPK010000002.region002	VBUR01000007.1.region002	0.0024889	0.995028	1	0.996681	ectoine - ectoine	ectoine
JADLQG010000005.region002	JADLQJ010000015.region001	0.0261823	0.948321	0.966102	0.978232	T1PKS - T1PKS	T1PKS
JACVEM010000001.region005	JADLPG010000001.region003	0.00277303	0.994462	1	0.996303	ectoine - ectoine	ectoine
JADLQT010000001.region005	JADLRC010000002.region002	0.000762195	0.998476	1	0.998984	ectoine - ectoine	ectoine
JADLQK010000007.region001	QCYJ01000005.1.region001	0.22051	0.607605	0.911765	0.736534	T1PKS - T1PKS	T1PKS
AP006618.1.region001	BMMH01000020.1.region001	0.273641	0.527597	0.84	0.696859	T1PKS - T1PKS	T1PKS
BDBF01000049.1.region001	JADLPS010000012.region001	0.23048	0.592161	0.8	0.763418	terpene - terpene	terpene
BDBY01000263.1.region001	JADLQO010000017.region001	0.192386	0.65224	0.882353	0.783191	terpene - terpene	terpene
BAFS01000038.1.region001	JADLRL010000003.region001	0.171116	0.687049	0.846154	0.825371	NRPS - T1PKS.NRPS
JADLPH010000023.region001	JADLQI010000023.region001	0.00383605	0.992343	1	0.994885	NRPS - NRPS	NRPS
BDBI01000050.1.region001	JAAXOM010000009.region001	0.109108	0.793689	0.941176	0.881974	arylpolyene - arylpolyene	arylpolyene
BAWD02000017.1.region001	JADLPU010000004.region003	0.267114	0.537122	0.882353	0.685747	terpene - terpene	terpene
JADLPX010000005.region001	JADLRT010000007.region002	0.230099	0.592748	0.72549	0.791541	T1PKS - T1PKS	T1PKS
BAFP01000009.1.region001	BDBB01000006.1.region001	0.0838167	0.839392	1	0.888244	NAPAA - NAPAA	NAPAA
JADLQA010000007.region001	JADLQC010000001.region002	0.00112514	0.997751	1	0.9985	ectoine - ectoine	ectoine
BBXO01000003.1.region001	BDAV01000012.1.region002	0.209521	0.624857	0.894737	0.761112	T1PKS - T1PKS	T1PKS
CAACYE020000001.region003	JADLQY010000001.region001	0.00505555	0.989914	1	0.993259	NRPS - NRPS	NRPS
JADLQY010000005.region001	MUKP01000033.1.region001	0.261297	0.545682	0.888889	0.691987	T1PKS - T1PKS	T1PKS
BDCG01000017.1.region001	JADLRQ010000001.region005	0.245002	0.570022	0.75	0.76222	ectoine - ectoine	ectoine
JACVEM010000010.region001	JADLRN010000003.region002	0.032272	0.936497	0.947368	0.980097	terpene - terpene	terpene
BDAU01000021.1.region001	LN868939.1.region002	0.196606	0.645443	0.828571	0.798573	T1PKS - T1PKS	T1PKS
JAAXOR010000005.region002	JACVEM010000003.region001	0.234113	0.586584	0.916667	0.724358	T1PKS - T1PKS	T1PKS
WMKC01000032.1.region001	WMKD01000048.1.region001	0.0695909	0.865661	0.941176	0.932898	T1PKS - T1PKS	T1PKS
BAGM01000021.1.region001	BDBL01000025.1.region001	0.275046	0.525559	0.772727	0.718878	terpene - terpene.NRPS
BDAU01000021.1.region001	BDBF01000003.1.region001	0.226185	0.59879	0.92	0.733087	T1PKS - T1PKS	T1PKS
BDCA01000003.1.region001	QQBC01000013.1.region001	0.255587	0.554151	0.833333	0.716996	T1PKS - T1PKS	T1PKS
BGC0001027	JADLPJ010000013.region002	0.0044199	0.99118	1	0.994107	NRPS - NRPS	NRPS
BBXO01000101.1.region001	JADLRJ010000001.region006	0.237433	0.581508	0.913043	0.716487	NRPS - NRPS	NRPS
CAACYE020000001.region020	JACVEM010000014.region001	0.0213708	0.957715	0.981818	0.979926	arylpolyene - arylpolyene	arylpolyene
JADLPQ010000007.region001	JADLPR010000009.region001	0.138441	0.742284	0.930233	0.846016	NRPS - NRPS	NRPS
BDCK01000015.1.region006	JADLQX010000030.region001	0.162949	0.700654	0.909091	0.825159	ectoine - ectoine	ectoine
JACVEM010000003.region001	JADLRC010000001.region001	0.00115311	0.997695	1	0.998462	T1PKS - T1PKS	T1PKS
BDBP01000021.1.region001	NXEG01000005.1.region001	0.147906	0.726064	1	0.804546	T1PKS - T1PKS	T1PKS
BGC0001027	JACETW010000018.region002	0.00473418	0.990554	1	0.993688	NRPS - NRPS	NRPS
JADLRV010000001.region001	JADLRX010000001.region005	4.16e-17	1	1	1	lassopeptide.NRPS.terpene.NAPAA - terpene.lassopeptide.NRPS.NAPAA
BAGB01000031.1.region001	BDCC01000020.1.region002	0.0677874	0.86902	1	0.909617	terpene - terpene	terpene
JACVEM010000003.region001	JADLQO010000001.region005	0.264381	0.541136	0.810811	0.714997	T1PKS - T1PKS	T1PKS
BDCC01000012.1.region003	UGRU01000001.1.region022	0.247856	0.56572	0.857143	0.725398	ectoine - ectoine	ectoine
BDCI01000008.1.region001	JADLQU010000007.region001	0.162061	0.702141	1	0.783918	T1PKS - T1PKS	T1PKS
MVAC01000088.1.region001	WMKC01000032.1.region001	0.0265232	0.947657	1	0.964636	T1PKS - T1PKS	T1PKS
JADLPR010000006.region001	MUKP01000033.1.region001	0.232512	0.589038	0.888889	0.730367	T1PKS - T1PKS	T1PKS
BAFS01000236.1.region001	BDBM01000021.1.region001	0.239462	0.578419	0.857143	0.736097	NRPS - NRPS	NRPS
FTOW01000003.1.region001	JADLRC010000001.region001	0.00150783	0.996987	1	0.99799	T1PKS - T1PKS	T1PKS
JADLQD010000001.region003	JADLQM010000014.region001	0.119584	0.775133	0.911111	0.876837	NRPS - NRPS	NRPS
BAFZ01000061.1.region001	BDBM01000006.1.region001	0.0110785	0.977966	1	0.985229	ectoine - ectoine	ectoine
BDBZ01000004.1.region001	LOKT01000028.1.region001	0.252637	0.558552	1	0.667913	terpene - terpene	terpene
BAFZ01000023.1.region001	VBUU01000024.1.region001	0.118444	0.777141	1	0.850075	terpene - terpene.NRPS
BBXO01000101.1.region001	PSYZ01000001.1.region004	0.224071	0.602066	0.956522	0.717771	NRPS - NRPS	NRPS
BGC0000231	CP003876.1.region008	0.294631	0.497545	1	0.607158	PKS-like.NRPS.T2PKS - T2PKS
BDBX01000057.1.region001	BMMH01000022.1.region001	0.242605	0.573648	0.5	0.849861	RiPP-like - RiPP-like	RiPP-like
BDBY01000017.1.region001	JADLPN010000007.region002	0.266324	0.538281	0.727273	0.744296	ranthipeptide - ranthipeptide.NRPS
JADLQB010000001.region003	JADLRU010000009.region001	0.0202286	0.959952	1	0.973028	ranthipeptide.NRPS - ranthipeptide.NRPS	ranthipeptide.NRPS
CP031418.1.region021	FTOW01000005.1.region001	4.16e-17	1	1	1	terpene - terpene	terpene
JADLRD010000018.region002	QNRE01000007.1.region001	0.000884239	0.998232	1	0.998821	T1PKS - T1PKS	T1PKS
FTOW01000003.1.region001	JADLQO010000001.region005	0.264199	0.541403	0.810811	0.71524	T1PKS - T1PKS	T1PKS
AP017900.1.region025	RCNK01000012.1.region001	0.00426634	0.991486	1	0.994312	NRPS - NRPS	NRPS
BGC0001030	BGC0002607	0.162639	0.701173	1	0.783148	T1PKS.NRPS - T1PKS.NRPS	T1PKS.NRPS
JAAXOP010000001.region001	JAAXOR010000004.region003	0.2643	0.541254	0.777778	0.733903	RiPP-like.NRPS - RiPP-like.NRPS	RiPP-like.NRPS
BDCI01000023.1.region001	JADLPN010000005.region003	0.0305259	0.93988	0.960784	0.972137	terpene.NRPS - terpene.NRPS	terpene.NRPS
JADLQP010000006.region002	JADLRK010000001.region004	0.0222037	0.956086	1	0.970395	butyrolactone - butyrolactone	butyrolactone
BDBM01000018.1.region002	CP003876.1.region004	0.171775	0.685956	1	0.778173	terpene.NRPS - terpene.NRPS	terpene.NRPS
JADLPO010000009.region001	JADLQA010000018.region001	0.138991	0.741337	0.777778	0.888224	NAPAA - NAPAA	NAPAA
JAAXOR010000005.region002	JADLQY010000005.region001	0.234576	0.585874	0.916667	0.72374	T1PKS - T1PKS	T1PKS
JADLRF010000007.region002	QQAZ01000006.1.region003	0.264198	0.541405	0.823529	0.712339	terpene - terpene	terpene
JADLQS010000020.region001	JADLRS010000018.region001	0.159359	0.706677	0.84	0.854879	furan - furan	furan
JAAXOR010000002.region002	JADLSE010000007.region002	0.0914422	0.825477	0.955556	0.900185	arylpolyene - arylpolyene	arylpolyene
AP006618.1.region005	CP031418.1.region011	0.00844291	0.983185	1	0.988743	NRPS - NRPS	NRPS
FTOW01000001.1.region005	SNXK01000007.1.region002	0.242571	0.573699	0.857143	0.725779	ectoine - ectoine	ectoine
JADLQB010000001.region003	PSZF01000009.1.region001	0.0332977	0.934513	1	0.957022	ranthipeptide.NRPS - ranthipeptide.NRPS	ranthipeptide.NRPS
BDCJ01000024.1.region001	JAAGVA010000002.region001	0.227716	0.596423	0.833333	0.755824	T1PKS - T1PKS	T1PKS
JADLPK010000001.region003	JADLRK010000008.region003	0.0298659	0.94116	0.9375	0.980767	terpene - terpene	terpene
JABMCZ010000004.region005	JADLRX010000003.region002	0.0596157	0.884323	0.948718	0.943429	NRPS - NRPS	NRPS
BAFT02000072.1.region001	BAUA01000075.1.region001	0.278994	0.51985	0.518519	0.797818	NRPS-like - terpene.T3PKS.NRPS-like
JADLPX010000002.region002	JADLQA010000007.region001	0.163904	0.699056	0.777778	0.87035	ectoine - ectoine	ectoine
LRRM01000009.1.region002	UGSN01000004.1.region002	0.0761175	0.853559	0.942308	0.924151	terpene.T3PKS.lanthipeptide-class-iii - terpene.T3PKS.lanthipeptide-class-iii	terpene.T3PKS.lanthipeptide-class-iii
JADLRF010000007.region002	PSZA01000002.1.region002	0.0648822	0.874445	1	0.917412	terpene - terpene	terpene
JADLPE010000007.region001	JADLQZ010000002.region003	5.89e-05	0.999882	1	0.999921	T1PKS - T1PKS	T1PKS
BDCF01000024.1.region001	JADLRY010000007.region004	0.232991	0.588302	1	0.694901	NRPS - NRPS	NRPS
BDBN01000040.1.region001	BDCM01000014.1.region001	0.275058	0.525541	0.409836	0.831429	terpene - terpene.T1PKS
JAAXOO010000006.region001	JADLRQ010000009.region001	0.284841	0.511452	0.653846	0.747002	NAPAA - NAPAA	NAPAA
JAAGUY010000015.region001	JADLSG010000010.region001	0.273829	0.527325	0.902439	0.672763	T1PKS - T1PKS	T1PKS
BAGJ01000005.1.region001	JADLPW010000003.region001	0.230251	0.592513	0.882353	0.732214	T1PKS - T1PKS	T1PKS
JACETW010000036.region001	JADLRG010000002.region003	0.161692	0.70276	0.692308	0.88906	T3PKS - T3PKS.redox-cofactor
BDBW01000043.1.region001	BJXA01000035.1.region001	0.17863	0.674649	0.956522	0.778977	T1PKS - T1PKS	T1PKS
JADLPQ010000022.region001	JADLRZ010000003.region003	0.163271	0.700116	0.878049	0.830104	T1PKS - T1PKS	T1PKS
CAACYE020000001.region006	JADLPD010000001.region001	0.0157899	0.968669	1	0.978947	terpene - terpene	terpene
PXZE01000040.1.region001	WMKC01000259.1.region001	0.00582451	0.988385	1	0.992234	hglE-KS - hglE-KS	hglE-KS
JADLPC010000006.region001	JADLQI010000016.region001	0.158437	0.708229	0.711538	0.887143	T3PKS - T3PKS.redox-cofactor
BAFP01000067.1.region001	CP046172.1.region032	0.295893	0.495767	0.388889	0.815106	T3PKS - T3PKS.prodigiosin
CP031418.1.region001	JADLPC010000010.region001	0.0820654	0.842604	0.97619	0.90196	NRPS - NRPS	NRPS
JADLPD010000001.region001	JADLPO010000015.region001	4.16e-17	1	1	1	terpene - terpene	terpene
JADLPJ010000025.region001	JADLRC010000021.region001	0.00605767	0.987921	1	0.991923	T3PKS - T3PKS	T3PKS
JADLRB010000003.region001	LWUB01000033.1.region001	0.288302	0.506515	0.71875	0.714021	T1PKS - T1PKS	T1PKS
JACETW010000065.region001	JADLQK010000014.region001	0.0742592	0.856996	0.928571	0.933369	NRPS-like - NRPS-like	NRPS-like
BAFQ01000066.1.region001	BAGB01000031.1.region001	0.275057	0.525543	1	0.641591	terpene - terpene	terpene
JADLQG010000001.region006	JADLQT010000001.region006	0.00675334	0.986539	1	0.990996	T3PKS.redox-cofactor - T3PKS.redox-cofactor	T3PKS.redox-cofactor
BDCE01000019.1.region001	QGTL01000009.1.region001	0.190174	0.655818	1	0.746435	RiPP-like - ranthipeptide.RiPP-like.NRPS
JAAGVA010000001.region002	JADLRE010000008.region003	0.185562	0.663309	0.909091	0.795008	ectoine - ectoine	ectoine
BAGM01000117.1.region001	PSYZ01000012.1.region001	0.274128	0.526889	0.888889	0.681516	RiPP-like.NRPS - RiPP-like.NRPS	RiPP-like.NRPS
JADLQI010000012.region001	JADLQT010000010.region001	0.0268952	0.946933	0.964286	0.978342	arylpolyene - arylpolyene	arylpolyene
BAGD01000077.1.region001	JADLRX010000010.region003	0.271024	0.531406	0.857143	0.695778	NRPS-like - NRPS-like	NRPS-like
JADLPT010000379.region001	JADMLG010000004.region003	0.236439	0.583025	1	0.684748	butyrolactone - butyrolactone	butyrolactone
BAFS01000110.1.region001	JADLPR010000014.region001	0.227858	0.596204	0.790698	0.774226	arylpolyene - arylpolyene	arylpolyene
BAGF01000041.1.region001	BDBA01000116.1.region001	0.0753466	0.854984	0.833333	0.956103	ectoine - ectoine	ectoine
JADLQB010000003.region002	JADLQM010000004.region001	0.0213784	0.9577	1	0.971495	butyrolactone - butyrolactone	butyrolactone
JADLPT010000100.region001	VFPG01000001.1.region013	0.157688	0.709489	1	0.789749	butyrolactone - butyrolactone	butyrolactone
JADLPG010000024.region001	JADLRN010000013.region001	0.252763	0.558363	0.692308	0.761701	NRPS - terpene.NRPS
BDBN01000074.1.region001	BDCC01000006.1.region001	0.193218	0.650897	0.92	0.772905	T1PKS - T1PKS	T1PKS
JAAGUY010000002.region001	SMFR01000001.1.region005	0.254542	0.555708	0.861111	0.713908	T1PKS - T1PKS	T1PKS
JADLPG010000029.region001	JADLRT010000023.region002	0.0238875	0.952796	0.962264	0.982811	NRPS - NRPS	NRPS
BDCC01000006.1.region001	JADLRP010000012.region001	0.276455	0.523518	0.846154	0.693253	T1PKS - T1PKS	T1PKS
CP032568.1.region010	CP063662.1.region003	0.121563	0.771652	1	0.841425	terpene - terpene	terpene
PSZB01000008.1.region002	PSZE01000022.1.region001	0.101177	0.807883	1	0.869019	terpene - terpene	terpene
BAFV01000063.1.region001	BMMH01000019.1.region001	0.294725	0.497413	0.75	0.697356	NRPS - NRPS	NRPS
BDBD01000013.1.region001	JADLQH010000003.region001	0.272422	0.52937	0.810811	0.704682	T1PKS - T1PKS	T1PKS
BDBJ01000001.1.region001	JADLPJ010000001.region002	0.00664361	0.986757	1	0.991142	NRPS - NRPS	NRPS
BDBE01000041.1.region002	PJMW01000002.1.region015	0.187449	0.660239	0.825	0.821225	NRPS - NRPS	NRPS
AP006618.1.region001	JACETW010000032.region001	0.00106965	0.997862	1	0.998574	T1PKS - T1PKS	T1PKS
BDBJ01000007.1.region001	JACVEM010000011.region001	0.0156084	0.969027	1	0.979189	T3PKS - T3PKS.redox-cofactor
JADLQI010000002.region001	JADLRD010000003.region001	0.196068	0.646306	0.885714	0.777824	T1PKS - T1PKS	T1PKS
BDAW01000038.1.region001	BDBK01000014.1.region001	0.192079	0.652737	0.958333	0.76834	T1PKS - T1PKS.NRPS-like
BAFQ01000134.1.region001	BDBN01000040.1.region001	0.0745233	0.856507	0.956522	0.915008	terpene - terpene	terpene
JADLQO010000015.region002	JADLSF010000005.region003	0.254361	0.555977	0.809524	0.737286	terpene - terpene	terpene
JADLPC010000060.region001	NXEG01000051.1.region001	0.00196419	0.996075	1	0.997381	terpene - terpene.NRPS
JADLPS010000009.region001	PSZE01000003.1.region001	0.116274	0.780972	0.925	0.879461	T1PKS - T1PKS	T1PKS
BBYQ01000001.1.region001	WMKG01000390.1.region001	0.0037241	0.992566	1	0.995035	NRPS - NRPS	NRPS
BAFW01000002.1.region001	VFPG01000001.1.region006	0.232006	0.589814	0.916667	0.727166	T1PKS - T1PKS	T1PKS
CP063662.1.region025	RCNK01000009.1.region001	0.0398084	0.921968	1	0.946922	RiPP-like - RiPP-like	RiPP-like
BAFS01000428.1.region001	JADLRM010000001.region004	0.231101	0.591206	0.941176	0.722366	hglE-KS - hglE-KS	hglE-KS
AP017900.1.region020	BAUA01000064.1.region001	0.276375	0.523634	0.9	0.665575	ectoine - ectoine	ectoine
BBYQ01000131.1.region001	RCNK01000116.1.region001	0.0283477	0.944108	0.933333	0.991746	NRPS - NRPS	NRPS
JAAGVC010000019.region001	JADLQR010000005.region001	0.282977	0.514123	0.716981	0.719334	terpene.NRPS - terpene.NRPS	terpene.NRPS
JADLPF010000001.region006	JADLPZ010000006.region001	0.226607	0.598136	0.861111	0.746561	T1PKS - T1PKS	T1PKS
JADLRQ010000009.region001	PSZF01000016.1.region001	0.20099	0.638417	0.846154	0.792087	NAPAA - NAPAA	NAPAA
CAACYE020000001.region006	JADLRB010000002.region002	0.0169529	0.966382	1	0.977396	terpene - terpene	terpene
BDAU01000006.1.region001	JADLPE010000005.region002	0.296809	0.494478	0.454545	0.786073	T1PKS.terpene.butyrolactone - terpene
BAWD02000023.1.region001	WMKE01000140.1.region001	0.0587594	0.885934	0.9	0.959915	indole.NRPS - indole.NRPS	indole.NRPS
JADLRZ010000002.region002	JADLSC010000002.region003	0.245328	0.56953	0.857143	0.732325	terpene - terpene	terpene
BDCK01000016.1.region002	JACETW010000032.region001	0.14128	0.7374	1	0.811627	T1PKS - T1PKS	T1PKS
JACETW010000018.region002	JADLRB010000004.region001	0.00294922	0.99411	1	0.996068	NRPS - NRPS	NRPS
BDCT01000027.1.region001	JADLQA010000006.region001	0.146514	0.728438	0.971429	0.814021	T1PKS - T1PKS	T1PKS
BAWD02000071.1.region001	CP017839.1.region010	0.0243037	0.951983	0.909091	0.998504	ectoine - ectoine	ectoine
AP006618.1.region009	JADLRC010000002.region001	0.00727137	0.98551	1	0.990305	T3PKS.redox-cofactor - T3PKS.redox-cofactor	T3PKS.redox-cofactor
CAACYE020000001.region023	JADLPB010000001.region001	0.00158474	0.996833	1	0.997887	ectoine - ectoine	ectoine
CP026746.1.region016	JADLPK010000009.region001	0.180225	0.672031	0.725	0.855761	T1PKS - T1PKS	T1PKS
BAGK01000011.1.region001	QGTL01000004.1.region001	0.199712	0.640461	0.815789	0.802537	T1PKS - T1PKS	T1PKS
CP022088.2.region014	JADLPN010000001.region005	0.122527	0.76996	0.934783	0.866888	T1PKS - T1PKS	T1PKS
JAAGVC010000047.region001	JADLPF010000001.region009	0.00977949	0.980537	1	0.986961	NRPS - terpene.NRPS
JADLPG010000009.region001	JADLRB010000022.region001	0.0366044	0.928131	1	0.951194	NRPS-like - NRPS-like	NRPS-like
JAAGUX010000031.region001	JADLPX010000009.region001	0.204033	0.633563	0.885714	0.770398	T1PKS - T1PKS	T1PKS
BDAU01000021.1.region001	JADLPH010000004.region001	0.196622	0.645417	0.828571	0.798552	T1PKS - T1PKS	T1PKS
BDBA01000116.1.region001	JADLQX010000030.region001	0.186701	0.661455	0.833333	0.807631	ectoine - ectoine	ectoine
BAFU01000001.1.region001	VBUS01000001.1.region001	0.207918	0.627394	0.96	0.740586	T1PKS - T1PKS	T1PKS
BAUA01000009.1.region002	JABELX010000006.region002	0.264649	0.540741	0.791667	0.72669	terpene - terpene.NRPS
BAGI01004145.1.region001	JADLRW010000018.region001	0.163977	0.698934	0.5	0.948031	butyrolactone - butyrolactone	butyrolactone
BAFX01000132.1.region001	JADLSA010000020.region001	0.241876	0.574752	0.923077	0.714679	NRPS - NRPS	NRPS
BDCB01000016.1.region003	FOTX01000002.1.region006	0.266626	0.537837	0.740741	0.743046	NRPS - NRPS	NRPS
BDBB01000043.1.region001	BDCK01000021.1.region001	0.162177	0.701947	0.9	0.825582	T1PKS.NRPS - T1PKS.NRPS	T1PKS.NRPS
BAGN01000040.1.region001	JADLQI010000034.region001	0.21129	0.622063	0.84	0.786234	terpene - terpene.NRPS
JADLSC010000002.region003	VBUR01000006.1.region002	0.00628024	0.987479	1	0.991626	terpene - terpene	terpene
CP031418.1.region021	JADLQA010000001.region001	0.0159008	0.968451	1	0.978799	terpene - terpene	terpene
BBXO01000101.1.region001	BDAX01000018.1.region003	0.298311	0.492368	0.913043	0.635317	NRPS - NRPS	NRPS
CP073655.1.region004	PXZE01000053.1.region001	8.36e-05	0.999833	1	0.999889	NRPS - NRPS	NRPS
JADLPB010000032.region001	NXEH01000008.1.region001	0.208261	0.62685	0.692308	0.821036	NRPS - terpene.NRPS
JADLPV010000003.region003	PSZF01000002.1.region001	0.0395982	0.922372	1	0.947202	terpene - terpene	terpene
BAGC01000043.1.region002	WMKF01000111.1.region001	0.291921	0.501376	0.827586	0.68738	T1PKS - T1PKS.NRPS
JADLRV010000026.region001	JADLRW010000023.region001	4.16e-17	1	1	1	LAP.T2PKS - LAP.T2PKS	LAP.T2PKS
CP073655.1.region009	RCNK01000005.1.region001	0.000665577	0.998669	1	0.999113	NRPS - NRPS	NRPS
BAGF01000013.1.region001	VBUU01000024.1.region001	0.293314	0.499406	1	0.611066	terpene.NRPS - terpene.NRPS	terpene.NRPS
JAAXOS010000013.region001	JADLPW010000003.region001	0.266556	0.537939	0.827586	0.70673	T1PKS - T1PKS	T1PKS
BDCE01000019.1.region001	LR215973.1.region014	0.187223	0.660606	1	0.750369	RiPP-like - RiPP-like.NRPS
JAAXOP010000003.region002	UGRU01000001.1.region003	0.27309	0.528398	0.744186	0.727708	T1PKS - T1PKS	T1PKS
BAFZ01000023.1.region001	BDAW01000041.1.region001	0.228456	0.59528	0.875	0.748478	terpene - terpene.NRPS
JADLPP010000004.region003	JADLQR010000003.region004	0.015202	0.969827	1	0.979731	terpene - terpene	terpene
BAGN01000006.1.region002	BDCF01000014.1.region001	0.213166	0.619108	0.885714	0.755027	T1PKS - T1PKS	T1PKS
PSZA01000004.1.region001	PSZB01000006.1.region001	0.00570907	0.988614	1	0.992388	ectoine - ectoine	ectoine
BDBM01000076.1.region001	CP046172.1.region016	0.273136	0.528331	0.714286	0.745342	terpene - terpene	terpene
BAFZ01000042.1.region001	JADLPO010000044.region001	0.246744	0.567395	0.923077	0.705807	terpene - terpene	terpene
JADLRB010000003.region001	JADLRE010000001.region003	0.270329	0.53242	0.789474	0.713884	T1PKS - T1PKS	T1PKS
BDAW01000038.1.region001	PSZA01000027.1.region001	0.283291	0.513671	0.84	0.687862	T1PKS - T1PKS	T1PKS
BAGF01000013.1.region001	BDBS01000037.1.region002	0.17398	0.68231	0.8	0.836175	terpene - terpene.NRPS
JADLPC010000031.region001	JADLPX010000003.region002	0.0380192	0.925407	0.97619	0.958494	NRPS - NRPS	NRPS
JADLQO010000001.region005	PSZF01000030.1.region001	0.138237	0.742636	0.96	0.82882	T1PKS - T1PKS	T1PKS
CP022088.2.region033	MOYO01000001.1.region027	0.228558	0.595123	0.9	0.741923	RiPP-like - RiPP-like	RiPP-like
BDBM01000018.1.region002	JAAXOS010000016.region001	0.0260845	0.948511	1	0.967125	terpene.NRPS - terpene.NRPS	terpene.NRPS
JADLPT010000379.region001	RCNK01000003.1.region002	0.258807	0.549367	1	0.654924	butyrolactone - butyrolactone	butyrolactone
BAUA01000208.1.region001	BDCI01000002.1.region004	0.129378	0.757982	0.828571	0.894915	T1PKS - T1PKS	T1PKS
JADLPD010000008.region002	JADLQC010000003.region002	0.0425055	0.916796	0.949153	0.962014	T1PKS - T1PKS	T1PKS
JADLQF010000001.region005	JADLSC010000001.region002	0.217169	0.612824	0.62	0.837229	NRPS - NRPS	NRPS
JADLPZ010000033.region001	NXEH01000001.1.region002	0.0367164	0.927915	0.96875	0.965261	NRPS-like - NRPS-like	NRPS-like
BAFZ01000002.1.region001	BAGJ01000005.1.region001	0.237722	0.581068	0.882353	0.722253	T1PKS - T1PKS	T1PKS
BDAU01000026.1.region001	JAAGUZ010000041.region001	0.269089	0.534231	0.777778	0.715289	butyrolactone - butyrolactone	butyrolactone
JADLQC010000015.region002	JADLRC010000003.region001	0.00429327	0.991432	1	0.994276	NRPS - NRPS	NRPS
BDBJ01000098.1.region001	JADLPE010000018.region001	0.158782	0.707648	0.736842	0.880688	terpene - terpene	terpene
MVAC01000022.1.region001	RCNK01000142.1.region001	0.000166297	0.999667	1	0.999778	terpene - terpene	terpene
WMKB01000261.1.region001	WMKF01000027.1.region001	0.000614555	0.998771	1	0.999181	hglE-KS - hglE-KS	hglE-KS
BAGM01000004.1.region001	PSZD01000001.1.region003	0.0811055	0.844367	0.972222	0.900976	T1PKS - T1PKS	T1PKS
BDBR01000020.1.region001	JNFP01000023.1.region001	0.279786	0.518708	0.75	0.715841	ranthipeptide - ranthipeptide.NRPS
BAFQ01000268.1.region001	PSZE01000018.1.region001	0.0870111	0.833549	0.904762	0.927564	T2PKS - T2PKS	T2PKS
BAUA01000064.1.region001	WMKE01000222.1.region001	0.22091	0.606981	0.9	0.739527	ectoine - ectoine	ectoine
JADLRC010000020.region001	JADLRT010000032.region001	0.0412639	0.919175	0.96875	0.959197	NRPS-like - NRPS-like	NRPS-like
BBYQ01000148.1.region001	WMKC01000235.1.region001	0.0626564	0.878613	0.95	0.939315	NRPS-like - NRPS-like	NRPS-like
JADLQI010000017.region001	JADLQY010000016.region001	0.0953359	0.818417	0.909091	0.903188	T3PKS - T3PKS	T3PKS
CAACYE020000001.region009	JADLPE010000008.region001	0.113051	0.786679	0.826087	0.907237	T3PKS - T3PKS	T3PKS
BAFZ01000049.1.region001	JACBNG010000086.region001	0.187182	0.660673	0.8	0.830424	terpene - terpene	terpene
JADLQQ010000003.region003	VFPG01000001.1.region006	0.232965	0.588342	0.833333	0.750084	T1PKS - T1PKS	T1PKS
JADLRW010000019.region001	JADLRX010000019.region001	0.0115726	0.976989	0.983871	0.989797	T1PKS.NRPS - T1PKS.NRPS	T1PKS.NRPS
BAGF01000072.1.region001	BAUA01000082.1.region001	0.139389	0.740651	0.923077	0.848947	RiPP-like - RiPP-like.NRPS
JADLPJ010000013.region001	JADLPZ010000017.region002	0.0467098	0.908762	0.83871	0.993231	terpene.NRPS - terpene.NRPS	terpene.NRPS
CP031418.1.region007	JADLRA010000018.region001	0.00982016	0.980456	0.969697	0.996948	NRPS-like - NRPS-like	NRPS-like
JADLRP010000035.region001	NXEH01000026.1.region001	0.0227634	0.954991	0.941176	0.9971	furan - furan	furan
BAFY01000180.1.region001	CP026746.1.region010	0.0376119	0.926191	1	0.949851	NRPS - NRPS	NRPS
JADLPK010000001.region002	JADLPV010000001.region001	0.229156	0.5942	0.609756	0.829816	RiPP-like.NRPS - RiPP-like.NRPS	RiPP-like.NRPS
JADLQK010000002.region003	JADLQS010000019.region001	0.0244003	0.951795	0.983051	0.975063	T1PKS - T1PKS	T1PKS
JAAGUZ010000045.region001	JADLPK010000001.region002	0.293716	0.498837	0.264706	0.856124	NRPS - RiPP-like.NRPS
JADLPB010000016.region002	NXEG01000004.1.region002	0.00259796	0.994811	1	0.996536	NRPS - NRPS	NRPS
JADLPI010000003.region004	JADLQM010000006.region001	0.00109725	0.997807	1	0.998537	ectoine - ectoine	ectoine
BAGG01000002.1.region001	BDBC01000015.1.region001	0.263895	0.541851	0.769231	0.726346	T1PKS - T1PKS	T1PKS
BAGF01000072.1.region001	BAGL01000076.1.region001	0.254108	0.556355	0.857143	0.721506	RiPP-like - RiPP-like.NRPS
JADLQC010000001.region004	JADLRE010000042.region001	0.227653	0.596519	0.611111	0.826092	T1PKS.hglE-KS - hglE-KS
BDCE01000019.1.region001	JAAXOM010000010.region001	0.189971	0.656147	1	0.746706	RiPP-like - RiPP-like	RiPP-like
BDBB01000001.1.region001	JAAXOS010000013.region001	0.0287493	0.943328	1	0.961668	T1PKS - T1PKS	T1PKS
LNDA01000063.1.region001	LR215973.1.region018	0.226926	0.597643	0.684211	0.802695	T1PKS - T1PKS	T1PKS
JADLPC010000002.region001	VFPG01000001.1.region006	0.114199	0.784643	1	0.847734	T1PKS - T1PKS	T1PKS
JADLPB010000004.region001	JADLQY010000016.region001	0.280572	0.517577	0.695652	0.727354	T3PKS - T3PKS	T3PKS
BBYQ01000015.1.region001	JNCT01000014.1.region001	0.0146071	0.970999	0.96	0.997251	NRPS - NRPS	NRPS
AP017900.1.region001	WMKF01000026.1.region001	4.16e-17	1	1	1	T1PKS - T1PKS	T1PKS
JABMCZ010000002.region005	JADLPC010000002.region001	0.21464	0.616791	0.942857	0.739052	T1PKS - T1PKS	T1PKS
BAFP01000274.1.region002	JADLRE010000042.region001	0.0903101	0.827536	0.947368	0.903622	hglE-KS - hglE-KS	hglE-KS
BDCC01000006.1.region001	JADLQU010000007.region001	0.27606	0.524089	0.846154	0.693778	T1PKS - T1PKS	T1PKS
BAGI01004438.1.region001	KV411304.1.region016	4.16e-17	1	1	1	NRPS-like - NRPS-like.CDPS.NRPS
BAFO02000021.1.region001	FOTX01000008.1.region001	4.16e-17	1	1	1	T1PKS.T3PKS.PKS-like.terpene - terpene.T3PKS.T1PKS.PKS-like
JADLRN010000012.region001	PSZF01000030.1.region001	0.140115	0.739402	1	0.81318	T1PKS - T1PKS	T1PKS
JAAXPE010000005.region001	OBEG01000004.1.region001	0.291706	0.50168	0.789474	0.690903	T1PKS - T1PKS	T1PKS
JADLQX010000007.region001	QCYJ01000005.1.region001	0.211996	0.620951	0.9375	0.746286	T1PKS - T1PKS	T1PKS
JADLRU010000005.region001	JADLSG010000015.region001	0.057709	0.887912	0.921053	0.955218	T1PKS - T1PKS	T1PKS
WMKF01000015.1.region001	WMKG01000200.1.region001	4.16e-17	1	1	1	butyrolactone - butyrolactone	butyrolactone
CP046173.1.region016	JADLRY010000021.region001	0.0250444	0.950538	1	0.966608	terpene - terpene	terpene
JADLQU010000004.region001	JADLRG010000003.region002	0.000543737	0.998913	1	0.999275	terpene - terpene	terpene
JADLPH010000001.region002	JADLQK010000002.region003	0.0127322	0.974698	0.983051	0.988585	T1PKS - T1PKS	T1PKS
BAFQ01000007.1.region001	JADLSE010000001.region004	0.105283	0.800518	0.826087	0.92339	T1PKS - T1PKS	T1PKS
BAFP01000071.1.region002	PSZE01000007.1.region002	0.253499	0.557263	0.75	0.75089	ectoine - ectoine	ectoine
JADLQD010000002.region002	LOKT01000009.1.region001	0.288302	0.506513	0.772727	0.690092	T1PKS - T1PKS	T1PKS
JAAGVC010000006.region001	JADLPI010000010.region001	0.225956	0.599145	0.864865	0.75381	T1PKS - T1PKS	T1PKS
BDCE01000007.1.region001	BDCF01000014.1.region001	0.280352	0.517893	0.846154	0.682779	T1PKS - T1PKS	T1PKS
BAGN01000034.1.region001	BDBY01000410.1.region001	0.149502	0.723348	0.882353	0.846852	T3PKS - T3PKS	T3PKS
BDBE01000048.1.region001	VMSD01000009.1.region001	4.16e-17	1	1	1	arylpolyene - arylpolyene	arylpolyene
JNCT01000023.1.region001	WMKD01000349.1.region001	0.0340634	0.933033	1	0.954582	NAPAA - NAPAA	NAPAA
BDCF01000046.1.region001	JADLRL010000012.region001	0.293051	0.499777	0.722222	0.720006	terpene - terpene	terpene
JADLPV010000001.region005	JADLSC010000001.region006	0.219378	0.609371	0.808511	0.778686	T1PKS - T1PKS	T1PKS
BDBD01000004.1.region001	BDBE01000025.1.region004	0.235929	0.583805	0.772727	0.768257	terpene - terpene	terpene
BAFY01000099.1.region001	JADLPT010000165.region001	0.0617694	0.880277	1	0.917641	T1PKS - T1PKS	T1PKS
JADLQA010000015.region001	JADLQH010000001.region004	0.225334	0.600108	0.833333	0.767809	terpene - terpene	terpene
LR134352.1.region005	QGTL01000003.1.region003	0.237184	0.581889	0.705882	0.782617	terpene.NRPS - terpene.NRPS	terpene.NRPS
JAAGUZ010000045.region001	JAAGVC010000004.region001	0.143522	0.733555	0.8	0.884194	NRPS - RiPP-like.NRPS
BDBY01000410.1.region001	BDCT01000014.1.region001	0.245929	0.568623	0.857143	0.733267	T3PKS - T3PKS	T3PKS
BAGM01000210.1.region001	JADLRE010000038.region001	0.264547	0.540891	0.904762	0.690849	T2PKS - T2PKS	T2PKS
JADLRN010000012.region001	LN868939.1.region002	0.00109283	0.997816	1	0.998543	T1PKS - T1PKS	T1PKS
JADLQI010000004.region002	JADLRA010000003.region002	0.165562	0.696286	0.928571	0.813113	NRPS - terpene.NRPS
BDCE01000019.1.region001	JADLQT010000013.region002	0.242508	0.573794	0.857143	0.743323	RiPP-like - RiPP-like.NRPS
JADLRB010000001.region001	JADLRG010000006.region001	0.124494	0.766511	0.8125	0.897962	NRPS - NRPS	NRPS
BAFW01000146.1.region001	JAAXOR010000008.region001	0.00319149	0.993627	1	0.995745	T2PKS - T2PKS	T2PKS
JADLSG010000014.region001	PSZF01000030.1.region001	0.013504	0.973174	1	0.981995	T1PKS - T1PKS	T1PKS
BDBB01000019.1.region001	JACBNG010000042.region001	0.089129	0.829686	1	0.88346	NRPS - NRPS	NRPS
BAGC01000035.1.region001	WMKG01000234.1.region001	0.209792	0.624429	0.9	0.765126	terpene - terpene	terpene
BGC0002352	WMKE01000443.1.region001	0.246795	0.567317	1	0.676068	NRPS - NRPS	NRPS
JAAGVC010000016.region001	JADLRU010000001.region003	0.218442	0.610833	0.830189	0.78231	NRPS - NRPS	NRPS
BDBB01000001.1.region001	JADLQO010000001.region005	0.140178	0.739293	0.916667	0.849271	T1PKS - T1PKS	T1PKS
JADLQF010000003.region002	JADLSG010000010.region001	0.142255	0.735727	0.795918	0.880435	T1PKS - T1PKS	T1PKS
RCNK01000079.1.region001	WMKH01000319.1.region001	0.000329573	0.999341	1	0.999561	NRPS - NRPS	NRPS
JADLPT010000091.region001	JADLRU010000014.region001	0.248996	0.564007	0.217391	0.928989	NRPS - NRPS	NRPS
BAFU01000001.1.region001	PSZE01000039.1.region001	0.275035	0.525574	0.851852	0.686126	T1PKS - T1PKS	T1PKS
JADLPP010000006.region002	VBUT01000009.1.region001	0.058122	0.887134	0.96	0.940067	RiPP-like.NRPS - RiPP-like.NRPS	RiPP-like.NRPS
JADLPT010000001.region001	VBUR01000009.1.region001	0.273243	0.528175	0.809524	0.701621	ranthipeptide - ranthipeptide.NRPS
JAAGVA010000001.region001	VBUU01000057.1.region001	0.152386	0.71845	1	0.801581	NRPS - NRPS	NRPS
JADLQI010000001.region001	JADLQT010000001.region004	0.00790811	0.984246	1	0.989456	NRPS - NRPS	NRPS
BDBC01000012.1.region002	BDBZ01000002.1.region003	0.288635	0.50604	0.833333	0.68182	ectoine - ectoine	ectoine
JADLPT010000001.region001	QJKF01000002.1.region001	0.233393	0.587686	0.842105	0.741441	ranthipeptide - ranthipeptide	ranthipeptide
AP017900.1.region017	JNCT01000093.1.region001	0.0259233	0.948825	1	0.965436	terpene - terpene.NAPAA
BDBE01000021.1.region001	VBUS01000001.1.region003	0.298601	0.491961	0.6875	0.713404	ranthipeptide.RiPP-like.NRPS - ranthipeptide.RiPP-like.NRPS	ranthipeptide.RiPP-like.NRPS
JADLPO010000023.region002	JADLRP010000010.region001	0.191336	0.653937	0.869565	0.797617	terpene - terpene	terpene
BAFU01000001.1.region001	BDBG01000014.1.region002	0.2369	0.582321	0.888889	0.724874	T1PKS - T1PKS	T1PKS
JADLPY010000002.region003	JADLQF010000003.region003	0.0370901	0.927195	1	0.950547	terpene - terpene	terpene
BAFR01000003.1.region001	JADLPP010000023.region001	0.176373	0.678361	0.923077	0.790111	T1PKS - T1PKS	T1PKS
PXZE01000119.1.region001	WMKG01000390.1.region001	0.000643028	0.998714	1	0.999143	NRPS - NRPS	NRPS
BDCF01000014.1.region001	LGYZ01000012.1.region001	0.107197	0.797096	1	0.85707	T1PKS - T1PKS	T1PKS
JADLSC010000005.region001	VBUT01000006.1.region001	0.10031	0.809442	0.911111	0.895186	NRPS - NRPS	NRPS
BDCF01000024.1.region001	BDCI01000028.1.region001	0.219774	0.608752	0.866667	0.762131	NRPS - NRPS	NRPS
AP017900.1.region012	BAWD02000005.1.region001	0.0809155	0.844716	0.934783	0.917837	hglE-KS - hglE-KS	hglE-KS
JADLRK010000004.region001	VBUT01000004.1.region001	0.159144	0.707039	0.857143	0.84757	NAPAA - NAPAA	NAPAA
AP006618.1.region009	CP031418.1.region006	0.00859352	0.982887	1	0.988542	T3PKS.redox-cofactor - T3PKS.redox-cofactor	T3PKS.redox-cofactor
JADLRM010000001.region002	RCNK01000008.1.region001	0.205611	0.631054	0.823529	0.786946	terpene - terpene	terpene
BDBB01000005.1.region001	JADLPQ010000019.region001	0.144292	0.732235	0.916667	0.841371	NRPS - NRPS	NRPS
JADLPX010000008.region001	JADLQG010000006.region001	0.0861793	0.835068	0.909091	0.915397	T3PKS - T3PKS	T3PKS
BAUA01000042.1.region001	CP031418.1.region015	0.220053	0.608317	0.885714	0.747328	T1PKS - T1PKS	T1PKS
JADLPP010000007.region001	JADLPV010000002.region001	0.0452872	0.911477	0.977778	0.949389	NRPS - NRPS	NRPS
JADLRD010000006.region002	NXEH01000093.1.region001	0.156635	0.711264	0.833333	0.848931	terpene - terpene.NRPS
JADLPJ010000003.region001	JADLRT010000018.region002	0.0924438	0.823658	0.956522	0.899002	terpene - terpene	terpene
JAAGVC010000006.region001	JADLQM010000012.region001	0.260384	0.547032	0.794872	0.732707	T1PKS - T1PKS	T1PKS
BAFR01000155.1.region001	BAFS01000210.1.region001	0.25119	0.560717	0.78	0.750648	T2PKS - T2PKS	T2PKS
JADLPC010000041.region001	JADLQK010000004.region001	0.158544	0.708049	0.736842	0.881006	terpene - terpene	terpene
BDBT01000008.1.region001	JADLQN010000003.region001	0.0935711	0.821613	0.918919	0.901738	T1PKS - T1PKS	T1PKS
JADLPD010000002.region003	JADLPG010000013.region001	0.0344982	0.932194	0.976744	0.967751	NRPS - NRPS	NRPS
JADLPI010000003.region004	VBUR01000007.1.region002	0.00159925	0.996804	1	0.997868	ectoine - ectoine	ectoine
FTOW01000004.1.region001	JADLRC010000026.region001	0.101115	0.807994	1	0.868078	terpene - terpene	terpene
BAFX01000059.1.region001	NGAF01000007.1.region001	0.258507	0.549811	1	0.65949	terpene - terpene	terpene
AP006618.1.region001	PSZD01000001.1.region003	0.239669	0.578103	0.891892	0.724773	T1PKS - T1PKS	T1PKS
BDBW01000038.1.region001	JADLRS010000015.region001	0.0691599	0.866463	0.911111	0.942157	T1PKS - T1PKS	T1PKS
AP023396.1.region022	JADLRF010000007.region002	0.244472	0.570822	0.875	0.719135	terpene - terpene	terpene
FO082843.1.region019	JAAGVB010000002.region001	0.111106	0.790132	0.8	0.945191	RiPP-like - RiPP-like	RiPP-like
BDBJ01000003.1.region001	CP031418.1.region015	4.16e-17	1	1	1	T1PKS - T1PKS	T1PKS
JADLQD010000004.region001	JADLQP010000001.region004	0.257718	0.550983	0.553191	0.81243	RiPP-like.NRPS - RiPP-like.NRPS	RiPP-like.NRPS
JADLPB010000002.region002	JADLRT010000024.region001	0.00692539	0.986197	1	0.990766	NRPS - NRPS	NRPS
AP017900.1.region008	WMKC01000264.1.region001	0.0501029	0.902304	0.933333	0.962739	NRPS - NRPS	NRPS
JADLQJ010000035.region001	JADLRP010000036.region001	0.0431484	0.915565	0.96875	0.956685	NRPS-like - NRPS-like	NRPS-like
JADLQW010000002.region001	JADLRF010000004.region002	0.0161372	0.967986	1	0.978484	terpene - terpene	terpene
BDBF01000028.1.region001	PSZA01000001.1.region007	0.0352829	0.930679	0.983333	0.960217	T1PKS.redox-cofactor.furan.NRPS - T1PKS.redox-cofactor.furan.NRPS	T1PKS.redox-cofactor.furan.NRPS
AP006618.1.region003	BAFZ01000023.1.region001	0.165785	0.695915	0.875	0.83204	terpene - terpene.NRPS
BAGN01000040.1.region001	SMFR01000004.1.region002	0.253746	0.556895	0.833333	0.725869	terpene - terpene.NRPS
JAAGVC010000002.region001	JADLSG010000008.region001	0.191244	0.654086	0.833333	0.803594	ranthipeptide.NRPS - ranthipeptide.NRPS	ranthipeptide.NRPS
BDBN01000065.1.region001	PSYZ01000001.1.region003	0.0599612	0.883673	0.928571	0.948623	NRPS - NRPS.NAPAA
BDAU01000015.1.region001	VFPG01000001.1.region002	0.124895	0.765808	0.846154	0.892938	NRPS - NRPS	NRPS
LRRM01000007.1.region001	PXZE01000097.1.region001	0.29656	0.494828	0.666667	0.73792	terpene.NRPS - terpene.NRPS-like.NRPS
JAAGVA010000013.region001	JADLSG010000021.region001	0.157007	0.710638	0.902778	0.828987	NRPS - NRPS	NRPS
BJXA01000147.1.region001	JADLQN010000001.region015	0.198896	0.641768	0.916667	0.773694	RiPP-like - RiPP-like.NRPS
JADLQI010000002.region001	PSZF01000030.1.region001	0.150028	0.722452	0.96	0.813098	T1PKS - T1PKS	T1PKS
CP031418.1.region005	JADLRA010000001.region005	0.00399556	0.992025	1	0.994673	ectoine - ectoine	ectoine
BAGA01000127.1.region001	JACETW010000063.region001	0.202906	0.635359	0.888889	0.767422	T3PKS - T3PKS	T3PKS
JACHIT010000001.region002	PSZD01000005.1.region001	0.174814	0.680932	0.923077	0.792556	ectoine - ectoine	ectoine
JADLQB010000001.region003	JADLQD010000004.region002	0.111135	0.790082	0.925	0.882487	ranthipeptide.NRPS - ranthipeptide.NRPS	ranthipeptide.NRPS
JADLPM010000006.region001	JADLRB010000001.region005	0.00177705	0.996449	1	0.997631	ectoine - ectoine	ectoine
BAFS01000110.1.region001	JADLRE010000013.region001	0.191728	0.653303	0.813953	0.812156	arylpolyene - arylpolyene	arylpolyene
JADLQJ010000001.region001	JADLQS010000008.region001	0.09375	0.821289	1	0.875	NRPS - terpene.NRPS
BJWY01000053.1.region001	JNCT01000054.1.region001	0.0360319	0.929235	0.966667	0.966252	PKS-like.amglyccycl - PKS-like.amglyccycl	PKS-like.amglyccycl
AP006618.1.region007	JADLRN010000009.region001	0.0992842	0.811289	0.830508	0.928119	arylpolyene - arylpolyene	arylpolyene
CAACYE020000001.region005	LN868938.1.region002	0.00744222	0.985171	1	0.990077	ranthipeptide - ranthipeptide	ranthipeptide
CP063662.1.region017	MVAC01000145.1.region001	4.16e-17	1	1	1	terpene - terpene	terpene
JADLQM010000014.region001	JADLSF010000004.region001	0.0395101	0.922541	0.955556	0.965582	NRPS - NRPS	NRPS
FOTX01000001.1.region003	VBUS01000001.1.region003	4.16e-17	1	1	1	ranthipeptide.RiPP-like.NRPS - ranthipeptide.RiPP-like.NRPS	ranthipeptide.RiPP-like.NRPS
JADLPY010000003.region001	JADLQF010000005.region001	0.20875	0.626076	0.857143	0.777539	terpene - terpene	terpene
BBXO01000093.1.region001	JADLRX010000024.region001	0.163371	0.699948	0.923077	0.81697	ectoine - ectoine	ectoine
JADLPF010000003.region003	JADLQM010000008.region001	0.0764733	0.852902	1	0.900813	terpene - terpene	terpene
JADLRW010000004.region001	KV411304.1.region010	0.0596157	0.884323	0.948718	0.943429	NRPS - NRPS	NRPS
JADLPT010000484.region001	JADLQX010000098.region001	0.29676	0.494547	1	0.604321	NRPS - NRPS	NRPS
JADLPO010000040.region001	JADLQK010000001.region006	0.00507452	0.989877	1	0.993234	T3PKS.redox-cofactor - redox-cofactor
BAFR01000063.1.region001	JADLRL010000027.region001	0.136814	0.74509	1	0.822343	terpene - terpene	terpene
JADLPO010000054.region001	JADLQA010000011.region001	0.208831	0.625949	0.833333	0.777115	terpene - terpene	terpene
BGC0000988	BGC0000991	0.0225244	0.955458	0.952381	0.985047	T1PKS.NRPS - T1PKS.NRPS	T1PKS.NRPS
JAAXOO010000007.region002	JADLPY010000002.region003	0.299507	0.490691	0.695652	0.711446	terpene - terpene	terpene
CP003876.1.region001	JADLQQ010000003.region003	0.226027	0.599034	0.882353	0.742284	T1PKS - T1PKS	T1PKS
JADLPG010000004.region001	UGRU01000001.1.region002	0.223048	0.603655	0.891892	0.746936	T1PKS - T1PKS	T1PKS
JADLPH010000020.region001	JADLRB010000001.region003	0.029015	0.942812	0.976744	0.971597	T1PKS - T1PKS	T1PKS
CP022088.2.region035	NXEG01000013.1.region002	0.253961	0.556574	0.555556	0.814991	RiPP-like.NRPS - RiPP-like.NRPS	RiPP-like.NRPS
JACVEM010000002.region002	JADLPG010000017.region002	0.00993298	0.980233	1	0.986756	T1PKS - T1PKS	T1PKS
JADLPD010000010.region001	JADLQH010000005.region002	0.0015494	0.996904	1	0.997934	furan - furan	furan
CP059737.1.region022	RCNK01000018.1.region001	0.0234829	0.953586	0.977778	0.977282	NRPS - NRPS	NRPS
CP026746.1.region022	JADLQE010000004.region001	0.016962	0.966364	1	0.977384	butyrolactone - butyrolactone	butyrolactone
JADLPG010000026.region001	NXEG01000016.1.region001	0.009426	0.981237	1	0.987432	NAPAA - NAPAA	NAPAA
JADLPZ010000003.region002	JADLQS010000004.region001	0.0166579	0.966962	1	0.980012	T1PKS - T1PKS	T1PKS
CP003876.1.region001	JADLQA010000006.region001	0.200894	0.638571	0.885714	0.77139	T1PKS - T1PKS	T1PKS
BDBD01000001.1.region001	CP018082.1.region009	0.201488	0.637621	0.8	0.799497	ectoine - ectoine	ectoine
BDCL01000070.1.region001	JOEJ01000012.1.region001	4.16e-17	1	1	1	terpene - terpene	terpene
JADLPF010000003.region001	JADLPK010000004.region001	0.0440231	0.913892	1	0.941303	butyrolactone - butyrolactone	butyrolactone
FOTX01000005.1.region002	LR134352.1.region012	0.00267442	0.994658	1	0.996434	T1PKS - T1PKS	T1PKS
AP023396.1.region001	JAAXPE010000005.region001	0.204112	0.633438	0.916667	0.762771	T1PKS - T1PKS	T1PKS
JACVEM010000001.region002	JADLRN010000001.region002	0.0264334	0.947832	0.976744	0.978504	NRPS - NRPS	NRPS
BAFQ01000006.1.region001	JADLPT010000096.region001	0.282405	0.514942	0.769231	0.711665	T1PKS - T1PKS	T1PKS
JADLPE010000006.region001	JADLQZ010000004.region001	4.16e-17	1	1	1	NRPS - NRPS	NRPS
JADLPD010000007.region001	JADLPZ010000010.region001	0.00441764	0.991184	1	0.99411	terpene - terpene	terpene
JADLPW010000001.region002	JADLRD010000011.region001	4.16e-17	1	1	1	NRPS - NRPS	NRPS
BAGB01000161.1.region001	JADLQX010000010.region001	0.296921	0.49432	0.666667	0.715216	NRPS-like.hglE-KS - hglE-KS
AP017900.1.region008	WMKG01000134.1.region001	0.00386002	0.992295	1	0.994853	NRPS - NRPS	NRPS
MVAC01000089.1.region001	WMKD01000310.1.region001	0.0299273	0.941041	1	0.960097	terpene - terpene	terpene
CP023778.1.region001	JACVEM010000003.region001	0.228303	0.595516	0.914286	0.733087	T1PKS - T1PKS	T1PKS
JADLQR010000002.region002	JADLSC010000005.region002	0.00478864	0.990446	1	0.993615	ectoine - ectoine	ectoine
BAGN01000006.1.region002	JADMLG010000009.region001	0.209172	0.625409	0.911765	0.753405	T1PKS - T1PKS	T1PKS
BAGF01000013.1.region001	BDBB01000053.1.region001	0.155957	0.712408	0.785714	0.87469	terpene.NRPS - terpene.NRPS	terpene.NRPS
BDAU01000013.1.region001	VFPG01000001.1.region009	0.0328774	0.935326	1	0.956163	furan - furan	furan
JADLQZ010000003.region002	WMKD01000536.1.region001	0.23048	0.59216	0.777778	0.778619	terpene - terpene.NRPS
JADLQW010000007.region002	PSZB01000006.1.region002	0.0777637	0.85052	0.896552	0.934654	terpene - terpene	terpene
BAGC01000055.1.region001	BDBK01000010.1.region004	0.191668	0.6534	0.926829	0.774325	NRPS - NRPS	NRPS
BDBH01000011.1.region004	LNDA01000076.1.region002	0.288705	0.505941	0.636364	0.748393	ectoine - ectoine	ectoine
JACETW010000018.region002	JADLRN010000006.region002	0.00598316	0.988069	1	0.992022	NRPS - NRPS	NRPS
BDBB01000013.1.region001	BDBC01000051.1.region001	0.21068	0.623026	0.9	0.764808	T1PKS - T1PKS	T1PKS
BAFQ01000178.1.region001	PSZD01000011.1.region001	0.0923264	0.823871	0.947368	0.898341	NRPS-like.NRPS - RiPP-like.NRPS
BBXO01000003.1.region001	CP046171.1.region001	0.247039	0.56695	0.891892	0.712142	T1PKS - T1PKS	T1PKS
JADLPE010000007.region001	JADLQU010000002.region002	5.89e-05	0.999882	1	0.999921	T1PKS - T1PKS	T1PKS
LRRM01000007.1.region001	WMKG01000052.1.region001	0.297936	0.492893	0.666667	0.736085	terpene.NRPS - terpene.NRPS	terpene.NRPS
JADLPD010000007.region001	JADLQJ010000013.region001	0.00122193	0.997558	1	0.998371	terpene - terpene	terpene
JADLPJ010000008.region002	JADLQT010000013.region001	0.00171319	0.996577	1	0.997716	furan - furan	furan
JADLPI010000005.region001	JADLPP010000003.region001	0.0219748	0.956533	1	0.9707	butyrolactone - butyrolactone	butyrolactone
BDAW01000013.1.region001	UGRY01000004.1.region002	0.226692	0.598005	0.875	0.745892	terpene - terpene	terpene
JADLPM010000001.region002	NXEH01000025.1.region001	0.0853897	0.836512	0.918919	0.920777	T1PKS - T1PKS	T1PKS
JADLQA010000004.region001	JADLRG010000002.region003	0.0303025	0.940313	0.962264	0.974031	T3PKS.redox-cofactor - T3PKS.redox-cofactor	T3PKS.redox-cofactor
JADLPY010000002.region005	JADLSC010000002.region005	0.0334524	0.934214	1	0.955397	butyrolactone - butyrolactone	butyrolactone
AP023396.1.region005	PSZB01000006.1.region001	0.165428	0.69651	0.923077	0.80507	ectoine - ectoine	ectoine
BDBF01000038.1.region001	PYHS01000014.1.region001	0.107143	0.797194	0.571429	1	butyrolactone - butyrolactone	butyrolactone
BJXA01000147.1.region001	JACBNG010000004.region001	0.146079	0.729181	1	0.805228	RiPP-like - RiPP-like.NRPS
JADLPE010000001.region001	JADLQA010000007.region001	0.00224347	0.995518	1	0.997009	ectoine - ectoine	ectoine
JADLPY010000002.region003	JADLRQ010000005.region001	0.236166	0.583442	0.782609	0.763596	terpene - terpene	terpene
JADLQJ010000020.region001	JADLQZ010000017.region001	0.0147694	0.970679	1	0.980307	T3PKS - T3PKS	T3PKS
RCNK01000116.1.region001	WMKB01000101.1.region001	0.0441834	0.913585	0.933333	0.970631	NRPS - NRPS	NRPS
JADLRM010000008.region001	JADLSB010000013.region001	0.046872	0.908453	0.938776	0.96174	NRPS - NRPS	NRPS
BAFZ01000002.1.region001	JADLPQ010000004.region001	0.126949	0.762218	0.891892	0.871967	T1PKS - T1PKS	T1PKS
OBEG01000001.1.region007	VFPG01000001.1.region014	0.20133	0.637873	0.723404	0.826306	T1PKS.butyrolactone.terpene - T1PKS.terpene.butyrolactone
JADLPW010000003.region001	JADLRJ010000005.region001	0.269205	0.534061	0.783784	0.716604	T1PKS - T1PKS	T1PKS
JADLPD010000007.region001	JADLPE010000018.region001	0.000165782	0.999668	1	0.999779	terpene - terpene	terpene
JACVEM010000006.region001	JADLRB010000006.region001	0.0941135	0.82063	0.9	0.907849	T3PKS - T3PKS	T3PKS
CAACYE020000001.region008	JADLPJ010000003.region001	0.108251	0.795217	0.869565	0.906448	terpene - terpene	terpene
BAFZ01000042.1.region001	BDBJ01000098.1.region001	0.254119	0.556338	0.923077	0.695973	terpene - terpene	terpene
BDBQ01000069.1.region001	JADLPS010000012.region001	0.238479	0.579914	0.882353	0.727435	terpene - terpene	terpene
BAFR01000063.1.region001	JADLPB010000003.region001	0.239621	0.578177	0.923077	0.715304	terpene - terpene	terpene
BDCI01000023.1.region001	VBUU01000024.1.region001	0.245463	0.569327	0.790698	0.746831	terpene.NRPS - terpene.NRPS	terpene.NRPS
BAFZ01000007.1.region001	LWUB01000002.1.region001	0.0846306	0.837901	0.933333	0.918662	NAPAA - NAPAA	NAPAA
JADLPC010000015.region001	JADLPE010000003.region001	0.00611059	0.987816	1	0.991853	T3PKS.redox-cofactor - redox-cofactor
BDBM01000001.1.region001	JADLPT010000088.region001	0.277567	0.521909	1	0.644196	T1PKS - T1PKS	T1PKS
JADLPS010000010.region002	PSZC01000007.1.region002	0.0130581	0.974054	1	0.982589	ectoine - ectoine	ectoine
JACETW010000032.region001	JADLRW010000015.region001	0.224847	0.600863	0.92	0.731062	T1PKS - T1PKS	T1PKS
CAACYE020000001.region021	JACVEM010000031.region001	0.00685186	0.986343	1	0.990864	NRPS-like - NRPS-like	NRPS-like
BDCG01000017.1.region002	BDCL01000005.1.region001	0.179104	0.673871	0.809524	0.839766	NRPS - NRPS	NRPS
JADLQK010000001.region004	JADLRP010000004.region002	0.0666013	0.871233	0.906977	0.945338	NRPS - NRPS	NRPS
CP023778.1.region001	JADLQY010000005.region001	0.228731	0.594856	0.914286	0.732517	T1PKS - T1PKS	T1PKS
BDBC01000015.1.region001	BDBM01000037.1.region001	0.118876	0.776379	0.866667	0.892292	T1PKS - T1PKS	T1PKS
CP022088.2.region014	UGSN01000005.1.region004	0.00194672	0.99611	1	0.997404	T1PKS - T1PKS	T1PKS
JADLPB010000043.region001	LWUB01000043.1.region001	0.287148	0.508157	1	0.617136	terpene - terpene	terpene
CAACYE020000001.region013	JADLPR010000006.region001	0.265469	0.539536	0.769231	0.725762	T1PKS - T1PKS	T1PKS
AP006618.1.region002	JADLRA010000003.region001	0.276948	0.522804	0.724138	0.728542	NAPAA - NAPAA	NAPAA
BAFQ01000006.1.region001	PSZE01000039.1.region001	0.198791	0.641936	0.75	0.819794	T1PKS - T1PKS	T1PKS
CP023778.1.region001	JADLRD010000003.region001	0.277089	0.522601	0.805556	0.699067	T1PKS - T1PKS	T1PKS
JADLRH010000007.region002	JADLRM010000003.region002	0.00255839	0.99489	1	0.996589	ectoine - ectoine	ectoine
BDCA01000003.1.region001	JACBNG010000040.region001	0.259099	0.548934	0.785714	0.731879	T1PKS - T1PKS	T1PKS
BAFS01000039.1.region001	JADLQN010000002.region003	0.187985	0.659369	0.92	0.789078	terpene - terpene.NRPS
BAFQ01000178.1.region001	BDBL01000001.1.region001	0.0752734	0.855119	0.921053	0.929577	NRPS-like.NRPS - RiPP-like.NRPS
BDBA01000108.1.region001	JADLPN010000002.region003	0.241463	0.575379	0.833333	0.743707	NRPS - NRPS	NRPS
WMKC01000156.1.region001	WMKF01000049.1.region001	4.16e-17	1	1	1	T3PKS.arylpolyene - T3PKS.arylpolyene	T3PKS.arylpolyene
JACBNG010000083.region001	VBUU01000013.1.region001	0.240954	0.576152	0.909091	0.721153	ectoine - ectoine	ectoine
JADLQG010000002.region002	JADLQT010000004.region001	0.277637	0.521808	0.6	0.761045	NRPS - terpene.NRPS
BDBS01000066.1.region001	JAAGVC010000010.region001	0.280852	0.517173	0.851852	0.682241	T1PKS - T1PKS	T1PKS
BDCJ01000024.1.region001	CP022088.2.region032	0.249741	0.562888	0.857143	0.718782	T1PKS - T1PKS	T1PKS
BAWD02000005.1.region001	CP063662.1.region006	0.0220769	0.956334	0.934783	0.996289	hglE-KS - hglE-KS	hglE-KS
JADLQW010000002.region002	PSZC01000003.1.region001	0.118518	0.777011	0.925	0.876469	T1PKS - T1PKS	T1PKS
JADLPE010000010.region002	JADLRB010000008.region002	0.119125	0.77594	0.804598	0.908368	RiPP-like.NRPS - RiPP-like.NRPS	RiPP-like.NRPS
JACVEM010000001.region004	JADLQY010000013.region001	0.0506242	0.901314	0.878049	0.974744	NRPS - NRPS	NRPS
BAGN01000072.1.region001	BDCF01000047.1.region001	0.264342	0.541193	0.714286	0.742783	butyrolactone - butyrolactone	butyrolactone
BAUA01000149.1.region001	JADLSD010000009.region002	0.124642	0.766251	0.842105	0.893971	NRPS - NRPS-like.NRPS
BDBZ01000030.1.region001	JADLQC010000002.region001	0.273036	0.528477	0.810811	0.703863	T1PKS - T1PKS	T1PKS
JADLPV010000002.region007	JADLRK010000005.region001	0.165749	0.695975	0.871795	0.832449	T1PKS - T1PKS	T1PKS
JADLRL010000013.region001	LWUB01000025.1.region001	0.282914	0.514212	0.612245	0.752849	T1PKS.transAT-PKS - T1PKS.transAT-PKS	T1PKS.transAT-PKS
JADLQK010000002.region004	JADLQT010000002.region001	0.00770301	0.984653	1	0.989729	terpene - terpene	terpene
JADLRF010000007.region001	PSZD01000006.1.region001	0.0342573	0.932659	0.955556	0.971618	arylpolyene - arylpolyene	arylpolyene
BDBP01000021.1.region001	JADLQL010000002.region003	0.271102	0.531293	0.810811	0.706036	T1PKS - T1PKS	T1PKS
BAFO02000021.1.region001	BJWZ01000017.1.region001	0.206058	0.630344	1	0.73478	terpene - terpene.T3PKS.T1PKS.PKS-like
JNCT01000120.1.region001	WMKE01000379.1.region001	0.0501976	0.902125	0.933333	0.962612	NRPS - NRPS	NRPS
JADLQI010000009.region001	JADLRB010000001.region002	0.0302866	0.940344	0.976744	0.969666	NRPS - NRPS	NRPS
JADLQJ010000011.region001	KV411303.1.region007	0.229035	0.594386	0.942857	0.72124	T1PKS - T1PKS	T1PKS
JADLRF010000001.region005	PSZB01000028.1.region001	0.0216995	0.957072	1	0.971067	T1PKS - T1PKS	T1PKS
JACVEM010000016.region001	JADLRN010000018.region001	0.00684783	0.986351	1	0.99087	furan - furan	furan
JAAXOM010000004.region004	JADLQH010000003.region001	0.272422	0.52937	0.810811	0.704682	T1PKS - T1PKS	T1PKS
JADLQI010000031.region001	JADLRB010000008.region001	0.00206614	0.995872	1	0.997245	furan - furan	furan
BMMH01000020.1.region001	JADLPN010000006.region001	0.195296	0.647548	0.913043	0.776127	T1PKS - T1PKS	T1PKS
BAGI01000918.1.region001	JADLSA010000018.region001	0.125893	0.764063	0.875	0.875	ectoine - ectoine	ectoine
BDAZ01000078.1.region001	JADLQX010000033.region001	0.136612	0.745439	1	0.817851	RiPP-like - RiPP-like.NRPS
BDBY01000087.1.region001	JADLQY010000005.region001	0.279319	0.519381	0.888889	0.666093	T1PKS - T1PKS	T1PKS
JADLPN010000003.region006	QJKF01000002.1.region003	0.241489	0.575339	0.818182	0.743986	NRPS - NRPS	NRPS
JADLPE010000001.region004	JADLRA010000001.region002	0.00058292	0.998834	1	0.999223	NRPS - NRPS	NRPS
BAUA01000009.1.region002	BDBB01000053.1.region001	0.268061	0.535735	0.65625	0.766684	terpene - terpene.NRPS
BDCM01000003.1.region003	JAAXOP010000003.region002	0.240744	0.576469	0.829268	0.744394	T1PKS - T1PKS	T1PKS
JAAXOR010000001.region005	PSZA01000001.1.region004	0.16981	0.689215	0.9375	0.807797	terpene - terpene	terpene
CP063662.1.region003	WMKG01000149.1.region001	0.0105263	0.979058	1	0.985965	terpene - terpene	terpene
BDBW01000030.1.region001	JNFP01000003.1.region002	0.147443	0.726854	0.846154	0.865864	terpene - terpene.NRPS
JADLPP010000018.region001	VBUR01000008.1.region001	0.0114713	0.977189	0.966667	0.999844	NAPAA - NAPAA	NAPAA
AP017900.1.region013	JADLPT010000379.region001	0.258807	0.549367	1	0.654924	butyrolactone - butyrolactone	butyrolactone
JADLPG010000003.region002	JADLQH010000005.region002	0.000200642	0.999599	1	0.999732	furan - furan	furan
JAAGUX010000044.region001	JAAGUZ010000045.region001	0.00358858	0.992836	1	0.995215	NRPS - NRPS	NRPS
PSYZ01000005.1.region003	PYHS01000011.1.region001	0.00445126	0.991117	1	0.994065	ectoine - ectoine	ectoine
BDCM01000004.1.region001	JADLPB010000010.region001	0.247287	0.566577	0.861111	0.724782	T1PKS - T1PKS	T1PKS
BDCM01000013.1.region003	RCNK01000008.1.region001	0.299621	0.490531	0.722222	0.699977	terpene - terpene	terpene
CP032568.1.region010	JADLRX010000011.region001	0.292048	0.501196	0.888889	0.65928	terpene - terpene	terpene
CP031418.1.region015	LNDA01000063.1.region001	0.288429	0.506333	0.826087	0.682317	T1PKS - T1PKS	T1PKS
BDBJ01000030.1.region001	JADLRT010000007.region002	0.143805	0.733071	0.833333	0.871418	T1PKS - T1PKS	T1PKS
AP006618.1.region002	JADLQC010000004.region001	0.269944	0.532982	0.75	0.729658	NAPAA - NAPAA	NAPAA
JADLRG010000002.region002	NXEG01000001.1.region001	0.00207613	0.995852	1	0.997232	ectoine - ectoine	ectoine
BMMH01000003.1.region001	JADLQB010000003.region004	0.291376	0.502148	0.695652	0.722288	terpene - terpene	terpene
CP026746.1.region008	JADLPF010000001.region001	0.183777	0.66622	0.692308	0.867571	RiPP-like.NRPS - RiPP-like.NRPS	RiPP-like.NRPS
CP046173.1.region017	JADLRY010000015.region003	0.0242374	0.952113	1	0.967683	terpene - terpene	terpene
BDBF01000003.1.region001	JADLQW010000015.region001	0.0287935	0.943242	1	0.961609	T1PKS - T1PKS	T1PKS
CAACYE020000001.region004	NXEG01000002.1.region002	0.292436	0.500646	0.723404	0.713694	NRPS - NRPS	NRPS
BAFR01000063.1.region001	JADLQR010000003.region004	0.264845	0.540453	0.809524	0.721667	terpene - terpene	terpene
BAGH01000602.1.region001	QJKF01000001.1.region010	0.0386169	0.924258	0.948718	0.967983	T2PKS - T3PKS.NRPS-like.hglE-KS.T2PKS
JAAGVB010000026.region001	PSZF01000029.1.region001	0.111954	0.788626	0.961538	0.869587	NRPS - NRPS	NRPS
JADLQA010000016.region001	JADLQH010000006.region001	0.00617754	0.987683	1	0.991763	NRPS - NRPS	NRPS
JADLPM010000007.region002	JADLPO010000016.region001	0.00488379	0.990256	1	0.993488	ranthipeptide - ranthipeptide	ranthipeptide
LR134352.1.region021	WMKE01000318.1.region001	0.252613	0.558588	0.733333	0.763461	hglE-KS - hglE-KS	hglE-KS
JADLPG010000001.region002	JADLPZ010000024.region001	0.0393369	0.922874	0.958333	0.963424	NRPS - NRPS	NRPS
JADLPH010000035.region001	JADLPZ010000005.region001	0.140002	0.739596	0.823529	0.878908	T3PKS - T3PKS	T3PKS
PJMW01000002.1.region010	SMFR01000010.1.region001	0.113887	0.785196	0.9375	0.873302	NRPS - NRPS	NRPS
JADLPB010000036.region001	JADLPD010000004.region001	4.16e-17	1	1	1	T3PKS.redox-cofactor - redox-cofactor
JADLPD010000005.region001	JADLSA010000015.region001	0.234227	0.586408	0.914286	0.72222	T1PKS - T1PKS	T1PKS
BDBT01000004.1.region001	JADLQA010000001.region001	0.293581	0.499027	0.714286	0.716749	terpene - terpene	terpene
BDAV01000012.1.region002	FTOW01000003.1.region001	0.246061	0.568424	0.891892	0.716251	T1PKS - T1PKS	T1PKS
CP063662.1.region025	WMKC01000041.1.region001	0.0325269	0.936004	1	0.956631	RiPP-like - RiPP-like	RiPP-like
BDBI01000030.1.region001	BDCB01000022.1.region001	0.135882	0.746701	0.96	0.836634	T1PKS - T1PKS	T1PKS
CP022088.2.region016	JADLPN010000013.region001	0.149205	0.723851	0.777778	0.878985	T1PKS.NRPS - T1PKS.NRPS	T1PKS.NRPS
BDAY01000015.1.region002	JADLPN010000007.region004	0.228796	0.594756	0.846154	0.755012	furan - furan	furan
BDBF01000014.1.region001	PYHS01000006.1.region002	4.16e-17	1	1	1	T1PKS - T1PKS	T1PKS
BDAV01000007.1.region003	JADLRF010000003.region002	0.178827	0.674325	0.769231	0.845988	T1PKS.furan.NRPS - T1PKS.redox-cofactor.furan.NRPS
BDBI01000012.1.region003	SNXK01000005.1.region001	4.16e-17	1	1	1	NRPS - NRPS	NRPS
JADLQU010000013.region001	LN868938.1.region010	0.0478697	0.906552	0.951219	0.952434	arylpolyene - arylpolyene	arylpolyene
BAGA01000127.1.region002	JADLRT010000020.region002	0.113635	0.785643	0.904762	0.892065	furan - furan	furan
JADLPW010000015.region001	JADLRD010000010.region001	0.00969564	0.980703	0.985507	0.993065	T1PKS.transAT-PKS - T1PKS.transAT-PKS	T1PKS.transAT-PKS
CP031418.1.region020	LN868939.1.region007	6.38e-05	0.999873	1	0.999915	T1PKS - T1PKS	T1PKS
JADLQS010000005.region001	QNRE01000008.1.region001	0.194133	0.649421	0.709677	0.846026	terpene.NRPS - terpene.NRPS	terpene.NRPS
BAGH01000008.1.region001	JAAGVA010000002.region001	0.197427	0.644124	0.913043	0.765286	T1PKS - T1PKS	T1PKS
BAFU01000001.1.region001	JABMCZ010000002.region005	0.233291	0.587842	0.92	0.719802	T1PKS - T1PKS	T1PKS
FO082843.1.region003	JADLQD010000003.region001	0.0854697	0.836366	0.884615	0.930912	terpene.NRPS - terpene.NRPS	terpene.NRPS
BDBA01000108.1.region001	JADLRB010000001.region002	0.265753	0.539118	0.882353	0.690368	NRPS - NRPS	NRPS
JACETW010000018.region001	JADLQC010000015.region001	0.0109497	0.97822	0.966667	0.99644	terpene.NRPS - terpene.NRPS	terpene.NRPS
BBYQ01000054.1.region001	WMKH01000211.1.region001	0.0598874	0.883812	0.914286	0.955288	NRPS - NRPS	NRPS
BAFS01000039.1.region001	JADLPJ010000013.region001	0.209767	0.624468	0.846154	0.787143	terpene - terpene.NRPS
BJWZ01000003.1.region001	JNFP01000072.1.region001	0.217136	0.612876	0.96	0.728049	T1PKS - T1PKS	T1PKS
JADLPG010000008.region001	JADLRA010000014.region001	0.0476862	0.906902	0.904762	0.971117	arylpolyene - arylpolyene	arylpolyene
WMKF01000026.1.region001	WMKH01000032.1.region001	4.16e-17	1	1	1	T1PKS - T1PKS	T1PKS
JADLPH010000008.region001	JADLPM010000002.region001	0.0452468	0.911554	0.962264	0.956185	T3PKS.redox-cofactor - T3PKS.redox-cofactor	T3PKS.redox-cofactor
BAFW01000081.1.region001	JADLSE010000007.region002	0.0862062	0.835019	0.923077	0.919857	arylpolyene - arylpolyene	arylpolyene
CP006850.1.region002	NXEH01000005.1.region001	0.23472	0.585653	0.92	0.719867	T1PKS - T1PKS	T1PKS
BAGJ01000029.1.region001	BDBS01000037.1.region002	0.189668	0.656639	0.6	0.893777	terpene - terpene.NRPS
BDBB01000001.1.region001	LRRM01000002.1.region001	0.250269	0.562097	0.837838	0.724186	T1PKS - T1PKS	T1PKS
JADLRQ010000001.region001	JADLSF010000008.region001	0.299937	0.490089	0.756098	0.690657	T1PKS - T1PKS	T1PKS
BAFW01000002.1.region001	MUKP01000033.1.region001	0.250739	0.561392	0.928571	0.698455	T1PKS - T1PKS	T1PKS
BAFZ01000048.1.region001	JADLPR010000014.region001	0.186894	0.661142	0.851852	0.809987	arylpolyene - arylpolyene	arylpolyene
JADLQA010000004.region001	JADLQK010000001.region006	0.00842077	0.983229	1	0.988772	T3PKS.redox-cofactor - T3PKS.redox-cofactor	T3PKS.redox-cofactor
BDBB01000001.1.region001	BDBW01000043.1.region001	0.260343	0.547092	0.837838	0.710753	T1PKS - T1PKS	T1PKS
AP006618.1.region005	JADLQS010000023.region001	0.00509843	0.989829	1	0.993202	NRPS - NRPS	NRPS
CP017839.1.region023	WMKE01000369.1.region001	0.00502064	0.989984	1	0.993306	terpene - terpene	terpene
JADLPC010000002.region001	QGTL01000004.1.region001	0.27336	0.528006	0.794872	0.708403	T1PKS - T1PKS	T1PKS
JADLQE010000002.region005	JADLRK010000014.region002	0.0593283	0.884863	0.914894	0.951138	NRPS - NRPS	NRPS
JADLQV010000046.region001	JADLRQ010000003.region002	0.148954	0.72428	0.8125	0.870443	NRPS - NRPS	NRPS
BAGH01000054.1.region001	JADLQM010000002.region002	0.163792	0.699244	1	0.781611	terpene - terpene.NRPS
JADLPP010000007.region002	JADLRK010000014.region001	0.00393499	0.992146	1	0.994753	ectoine - ectoine	ectoine
CP022088.2.region032	JADLRL010000010.region001	0.204805	0.632335	0.885714	0.769069	T1PKS - T1PKS	T1PKS
JADLQY010000005.region001	UGRU01000001.1.region002	0.223239	0.603357	0.891892	0.74668	T1PKS - T1PKS	T1PKS
JADLPS010000010.region002	JADLRV010000031.region001	0.109264	0.79341	1	0.854314	ectoine - ectoine	ectoine
JAAGVC010000001.region001	LR215973.1.region011	0.12083	0.77294	1	0.842068	NRPS - NRPS	NRPS
BAFV01000003.1.region001	JADLPH010000004.region001	0.290364	0.503584	0.789474	0.688686	T1PKS - T1PKS	T1PKS
BAFZ01000108.1.region001	JADLQI010000009.region001	0.263314	0.542706	0.862069	0.703343	NRPS - NRPS	NRPS
JADLPV010000001.region007	JADLPY010000001.region015	0.0100696	0.979962	1	0.986574	NAPAA - NAPAA	NAPAA
JADLPF010000001.region002	JADLRU010000009.region001	0.0780974	0.849904	1	0.897672	ranthipeptide.NRPS - ranthipeptide.NRPS	ranthipeptide.NRPS
BAGF01000084.1.region001	JACBNG010000077.region001	0.14839	0.72524	0.884615	0.854485	T3PKS - T3PKS	T3PKS
JADLPM010000002.region001	NXEG01000001.1.region002	0.010657	0.9788	1	0.985791	T3PKS.redox-cofactor - T3PKS.redox-cofactor	T3PKS.redox-cofactor
FTOW01000002.1.region003	JADLQZ010000014.region001	0.0154004	0.969436	0.951219	0.995726	arylpolyene - arylpolyene	arylpolyene
BDBG01000028.1.region001	PJMW01000001.1.region001	0.177824	0.675973	0.82	0.82785	NRPS - NRPS	NRPS
JAAXOR010000002.region004	PYHS01000004.1.region002	0.168598	0.691229	0.8	0.845202	terpene - terpene	terpene
BDBW01000043.1.region001	JADLQE010000001.region007	0.211079	0.622396	0.911765	0.749298	T1PKS - T1PKS	T1PKS
CP017839.1.region025	WMKF01000125.1.region001	0.00144156	0.997119	1	0.998078	NRPS - NRPS	NRPS
JADLRT010000007.region001	NXEG01000002.1.region001	0.0261153	0.948452	0.977273	0.977413	NRPS - NRPS	NRPS
JADLPK010000006.region001	JADLRK010000006.region001	0.0985058	0.812692	0.784615	0.94013	terpene.NRPS - terpene.NRPS	terpene.NRPS
BDAV01000014.1.region003	BDCA01000001.1.region001	0.154012	0.715696	0.941176	0.814041	terpene - terpene	terpene
BAGH01000054.1.region001	JADLQA010000016.region002	0.252084	0.559378	0.875	0.705555	terpene - terpene.NRPS
BDBF01000029.1.region001	PSYZ01000005.1.region002	0.0194318	0.961514	1	0.974091	terpene - terpene	terpene
BAGI01000918.1.region001	JAAGVB010000062.region001	0.294629	0.497548	0.875	0.650018	ectoine - ectoine	ectoine
BAFP01000071.1.region002	JAAGUX010000020.region001	0.238637	0.579674	0.909091	0.724242	ectoine - ectoine	ectoine
JAAXOS010000010.region001	JADLRL010000014.region001	0.227456	0.596824	0.846154	0.758263	betalactone - betalactone	betalactone
JAAGVB010000017.region001	JADLPY010000002.region001	0.147183	0.727296	0.866667	0.854696	arylpolyene - arylpolyene	arylpolyene
JADLQK010000002.region002	JADLQZ010000002.region002	0.00977988	0.980536	1	0.98696	terpene - terpene	terpene
BAGB01000041.1.region002	BBXO01000101.1.region001	0.242551	0.57373	0.875	0.72771	NRPS - NRPS	NRPS
BDBD01000013.1.region001	LGYZ01000012.1.region001	0.182022	0.669088	1	0.757304	T1PKS - T1PKS	T1PKS
BAFT02000057.1.region002	JADLPM010000022.region001	0.258341	0.550058	0.555556	0.809152	RiPP-like.NRPS - RiPP-like.NRPS	RiPP-like.NRPS
BAGI01003928.1.region001	JADLSA010000006.region003	0.296275	0.49523	0.105263	0.905352	T3PKS - T3PKS	T3PKS
JADLSF010000004.region002	VBUT01000006.1.region002	0.0225219	0.955463	1	0.969971	ectoine - ectoine	ectoine
BDBG01000014.1.region002	JAAXOM010000004.region004	0.252032	0.559457	0.736842	0.755839	T1PKS - T1PKS	T1PKS
JADLPX010000009.region001	PSZB01000028.1.region001	0.230519	0.5921	0.864865	0.748374	T1PKS - T1PKS	T1PKS
BAGN01000084.1.region001	JADLPZ010000010.region001	0.233089	0.588152	0.941176	0.718936	terpene - terpene	terpene
CP059737.1.region023	WMKB01000193.1.region001	0.000481423	0.999037	1	0.999358	terpene - terpene	terpene
BAGM01000020.1.region001	JADLQW010000001.region003	0.296962	0.494262	0.761905	0.68659	NRPS - terpene.NRPS
BJWY01000064.1.region001	CP063662.1.region014	4.16e-17	1	1	1	ectoine - ectoine	ectoine
BDCF01000001.1.region001	JADLQZ010000007.region002	0.285369	0.510698	0.807692	0.700675	furan - furan	furan
JADLQM010000001.region006	JADLSF010000001.region003	0.0334132	0.93429	0.97619	0.966146	T1PKS - T1PKS	T1PKS
JADLRM010000003.region004	JADLSB010000007.region001	0.0728462	0.859614	0.911111	0.934268	NRPS - NRPS	NRPS
BAFR01000341.1.region001	JACBNG010000067.region001	0.28326	0.513717	0.485714	0.7965	hglE-KS - hglE-KS	hglE-KS
BAFX01000012.1.region001	WMKG01000041.1.region001	0.195863	0.646637	0.928571	0.771932	NRPS - NRPS	NRPS
JADLPC010000006.region001	JADLQZ010000001.region006	0.156536	0.711432	0.711538	0.889677	T3PKS - T3PKS.redox-cofactor
JADLQS010000007.region001	JADLQT010000001.region003	0.000342263	0.999316	1	0.999544	T1PKS.hglE-KS - T1PKS.hglE-KS	T1PKS.hglE-KS
AP017900.1.region008	CP063662.1.region019	0.27844	0.520649	0.545455	0.786996	NRPS - NRPS	NRPS
BDCB01000007.1.region002	FOTX01000003.1.region004	0.200234	0.639626	0.827586	0.804224	NRPS - NRPS	NRPS
BBYQ01000017.1.region001	MVAC01000023.1.region001	0.000854651	0.998291	1	0.99886	NRPS - NRPS	NRPS
BDBL01000025.1.region001	BDBN01000072.1.region001	0.121298	0.772117	0.931035	0.867471	NRPS - terpene.NRPS
JADLPI010000009.region001	JADLPV010000006.region001	0.124942	0.765727	0.857143	0.889284	terpene - terpene	terpene
MVAC01000003.1.region002	WMKC01000223.1.region001	0.0464813	0.909198	0.956522	0.957782	hglE-KS - hglE-KS	hglE-KS
BJXA01000057.1.region001	CP003876.1.region021	0.298674	0.491858	0.6875	0.715101	T1PKS.NRPS - T1PKS.NRPS	T1PKS.NRPS
BDBB01000055.1.region001	BDCK01000015.1.region003	0.146976	0.72765	0.833333	0.86981	NRPS-like - NRPS-like	NRPS-like
JNCT01000034.1.region001	WMKG01000308.1.region001	0.0227273	0.955062	0.909091	1	hglE-KS - hglE-KS	hglE-KS
JADLPG010000003.region003	JADLPM010000019.region001	0.079694	0.846963	0.984615	0.901353	NRPS - RiPP-like.NRPS
JADLPK010000004.region001	JADLQP010000006.region002	0.0222037	0.956086	1	0.970395	butyrolactone - butyrolactone	butyrolactone
CP003876.1.region001	JADLRY010000012.region001	0.249519	0.563222	0.833333	0.726753	T1PKS - T1PKS	T1PKS
BAFU01000053.1.region001	BAGE01000041.1.region001	0.280801	0.517247	0.62069	0.755915	NRPS - NRPS	NRPS
BDCM01000004.1.region001	JNFP01000072.1.region001	0.23225	0.58944	0.92	0.725	T1PKS - T1PKS	T1PKS
CP059737.1.region011	WMKF01000001.1.region001	0.0169355	0.966416	0.975	0.988531	RiPP-like.NRPS - RiPP-like.NRPS	RiPP-like.NRPS
BAUA01000184.1.region001	QJKF01000002.1.region001	0.233392	0.587689	0.826087	0.753855	ranthipeptide - ranthipeptide	ranthipeptide
BDCE01000064.1.region001	BJWY01000120.1.region001	0.258978	0.549114	0.941176	0.680909	NRPS - NRPS	NRPS
FO082843.1.region006	JADLPV010000003.region003	0.114672	0.783806	0.818182	0.914256	terpene - terpene	terpene
JADLPM010000007.region001	JADLQG010000003.region001	0.00957703	0.980938	1	0.987231	terpene - terpene	terpene
CP031418.1.region020	JADLQT010000002.region002	0.0405583	0.920528	0.95	0.962333	T1PKS - T1PKS	T1PKS
JADLPG010000013.region001	JADLRT010000007.region001	0.0262193	0.948249	0.976744	0.97879	NRPS - NRPS	NRPS
CP031418.1.region012	JADLPX010000006.region001	0.00791386	0.984235	1	0.989448	NRPS - NRPS	NRPS
JADLQZ010000004.region001	JADLRC010000010.region001	0.0184175	0.963504	1	0.975443	NRPS - NRPS	NRPS
BAFW01000002.1.region001	JADLRX010000013.region001	0.167904	0.692384	0.971429	0.788875	T1PKS - T1PKS	T1PKS
JAAGVB010000015.region001	JADLQD010000003.region001	0.079106	0.848046	0.868421	0.94428	terpene.NRPS - terpene.NRPS	terpene.NRPS
BAGC01000033.1.region002	WMKD01000379.1.region001	0.233465	0.587575	0.833333	0.744268	butyrolactone - butyrolactone	butyrolactone
MOYO01000001.1.region022	WMKD01000256.1.region001	0.00491716	0.99019	1	0.993444	T3PKS.arylpolyene - T3PKS.arylpolyene	T3PKS.arylpolyene
JADLRD010000004.region002	QNRE01000011.1.region001	0.182774	0.667858	0.617647	0.88604	NAPAA - NAPAA	NAPAA
BJWY01000053.1.region001	CP059737.1.region001	0.0648106	0.874579	0.933333	0.938571	PKS-like.amglyccycl - PKS-like.amglyccycl	PKS-like.amglyccycl
BDBR01000013.1.region001	JAAXOM010000009.region001	0.241583	0.575196	0.721311	0.780637	arylpolyene - arylpolyene	arylpolyene
JADLQY010000005.region001	LNDA01000063.1.region001	0.288944	0.505601	0.826087	0.681631	T1PKS - T1PKS	T1PKS
JADLPO010000016.region001	LN868938.1.region002	0.00832396	0.983421	1	0.988901	ranthipeptide - ranthipeptide	ranthipeptide
JADLQC010000002.region001	PSZB01000028.1.region001	0.221887	0.60546	0.891892	0.748484	T1PKS - T1PKS	T1PKS
JADLQT010000002.region004	JADLRB010000002.region001	0.00862198	0.98283	1	0.988504	ranthipeptide - ranthipeptide	ranthipeptide
AP006618.1.region014	JADLPJ010000005.region002	0.127294	0.761617	0.75	0.920275	ranthipeptide - ranthipeptide	ranthipeptide
JAAGUY010000014.region001	JADLQF010000003.region003	0.180804	0.671082	0.772727	0.836201	terpene - terpene	terpene
BDAZ01000001.1.region002	JACVEM010000003.region001	0.280161	0.518169	0.789474	0.700775	T1PKS - T1PKS	T1PKS
JADLRU010000009.region003	JADLSG010000002.region003	0.115058	0.783121	0.875	0.894737	terpene - terpene	terpene
BAGH01000373.1.region001	JAAXOS010000002.region002	0.241738	0.574961	0.888889	0.717839	ranthipeptide - ranthipeptide.RiPP-like.NRPS
JAAXOT010000008.region001	JADLSC010000005.region002	0.245341	0.56951	0.75	0.761768	ectoine - ectoine	ectoine
JADLRB010000008.region001	JADLRS010000018.region001	0.160106	0.705421	0.84	0.853883	furan - furan	furan
BBYQ01000022.1.region001	WMKC01000256.1.region001	0.0349498	0.931322	1	0.956431	terpene - terpene	terpene
WMKC01000253.1.region001	WMKE01000364.1.region001	0.0428903	0.916059	1	0.942813	NRPS - NRPS	NRPS
JADLQH010000002.region001	JADLRB010000001.region001	0.227022	0.597495	0.717391	0.794889	NRPS - NRPS	NRPS
JADLPB010000001.region004	JADLQY010000001.region001	0.00366243	0.992689	1	0.995117	NRPS - NRPS	NRPS
BDBB01000003.1.region001	BJXA01000003.1.region002	0.222914	0.603862	0.769231	0.789961	ectoine - ectoine	ectoine
BJWY01000016.1.region001	WMKF01000012.1.region001	0.000271481	0.999457	1	0.999638	terpene - terpene	terpene
JADLPO010000006.region001	JADLPX010000021.region001	0.00207475	0.995855	1	0.997234	furan - furan	furan
JADLPT010000096.region001	JADLRS010000014.region001	0.225729	0.599496	0.846154	0.75031	T1PKS - T1PKS	T1PKS
JADLPE010000006.region002	JADLRT010000002.region001	0.0298179	0.941253	0.982143	0.968338	T1PKS - T1PKS	T1PKS
JAAGVC010000039.region001	JADLQB010000003.region005	0.0807437	0.845032	0.902439	0.92766	T1PKS - T1PKS	T1PKS
JADMLG010000009.region001	LOKT01000009.1.region001	0.22807	0.595877	0.92	0.728352	T1PKS - T1PKS	T1PKS
CP059737.1.region019	JNCT01000131.1.region001	0.0226523	0.955208	1	0.969797	NRPS-like - NRPS-like	NRPS-like
CP018082.1.region006	PJMW01000001.1.region006	0.286019	0.509769	0.693548	0.73179	arylpolyene - arylpolyene	arylpolyene
BAGC01000055.1.region001	CP017839.1.region007	0.267468	0.536603	0.85	0.699672	NRPS - NRPS	NRPS
JADLPJ010000013.region002	NXEG01000004.1.region002	0.00265259	0.994702	1	0.996463	NRPS - NRPS	NRPS
CP006850.1.region026	PSZA01000006.1.region002	0.22864	0.594996	0.875	0.744671	T1PKS.NRPS-like - T1PKS.NRPS-like	T1PKS.NRPS-like
BDBL01000010.1.region001	PSZC01000005.1.region002	0.204197	0.633303	0.941176	0.75395	terpene - terpene	terpene
JACBNG010000046.region001	JADLRW010000007.region001	0.228664	0.594959	0.954545	0.717902	NRPS - NRPS	NRPS
BDBD01000019.1.region001	JAAXOM010000002.region003	0.0009758	0.998049	1	0.998699	ranthipeptide.NRPS - ranthipeptide.RiPP-like.NRPS
JADLPT010000096.region001	JADLQH010000003.region001	0.208277	0.626825	0.916667	0.754776	T1PKS - T1PKS	T1PKS
BAGK01000038.1.region001	JADLQC010000015.region001	0.286137	0.509601	0.740741	0.709049	terpene.NRPS - terpene.NRPS-like.NRPS
JADLQZ010000001.region004	JADLRN010000001.region004	0.0511994	0.900223	0.878049	0.973977	NRPS - NRPS	NRPS
BDBF01000014.1.region001	JAAXPE010000006.region001	0.281719	0.515927	0.684211	0.738042	T1PKS - T1PKS	T1PKS
JADLQO010000003.region003	LRRM01000014.1.region003	0.221361	0.606278	0.769231	0.792031	ectoine - ectoine	ectoine
JADLPS010000019.region001	PSZB01000014.1.region001	0.0919274	0.824596	0.677419	0.985674	other - other	other
BAFW01000085.1.region001	CP032568.1.region014	0.262499	0.543908	0.888889	0.701854	terpene - terpene	terpene
PSZD01000001.1.region002	UGRU01000001.1.region001	0.127314	0.761581	0.878049	0.878371	T1PKS - T1PKS	T1PKS
JADLPI010000001.region001	JADLQE010000001.region007	0.229272	0.594022	0.675676	0.802458	T1PKS - T1PKS	T1PKS
BAGL01000036.1.region001	JADLQW010000008.region002	0.295644	0.496118	0.705882	0.720906	terpene - terpene	terpene
JADLPH010000004.region001	JADLPQ010000004.region001	0.260764	0.546471	0.789474	0.72551	T1PKS - T1PKS	T1PKS
BAFR01000104.1.region001	JADLQX010000030.region001	0.222339	0.604757	0.909091	0.750013	ectoine - ectoine	ectoine
JAAXOM010000004.region004	JADLQZ010000005.region001	0.272391	0.529415	0.810811	0.704723	T1PKS - T1PKS	T1PKS
CAACYE020000001.region022	JADLPB010000036.region001	0.00699479	0.986059	1	0.990674	T3PKS.redox-cofactor - redox-cofactor
BAGF01000035.1.region001	BAGH01000160.1.region001	0.259946	0.547681	0.8	0.733406	terpene - terpene	terpene
FOTX01000001.1.region003	JADLPM010000022.region001	0.294655	0.497511	0.5	0.783793	RiPP-like.NRPS - ranthipeptide.RiPP-like.NRPS
BDBM01000007.1.region001	BDCK01000017.1.region001	0.139172	0.741026	0.865169	0.866907	T1PKS.NRPS - T1PKS.NRPS	T1PKS.NRPS
JADLQQ010000003.region003	JADLRT010000008.region001	0.222337	0.60476	0.833333	0.758252	T1PKS - T1PKS	T1PKS
BAGA01000004.1.region001	JADLRQ010000006.region001	0.264293	0.541264	0.815789	0.712236	T1PKS - T1PKS	T1PKS
JADLPZ010000024.region001	JADLRB010000001.region004	0.0249414	0.950739	0.958333	0.982618	NRPS - NRPS	NRPS
JADLPX010000025.region001	JADLRG010000025.region001	0.0182418	0.963849	1	0.975678	NRPS-like - NRPS-like	NRPS-like
BJWZ01000003.1.region001	JADLQH010000003.region001	0.294754	0.497371	0.794872	0.679877	T1PKS - T1PKS	T1PKS
CP003876.1.region005	JADLSD010000002.region002	0.22854	0.59515	0.888889	0.738798	NRPS - NRPS	NRPS
JADLQA010000007.region001	JADLRC010000002.region002	0.00112514	0.997751	1	0.9985	ectoine - ectoine	ectoine
JADLPZ010000007.region001	NXEG01000001.1.region001	0.00159156	0.996819	1	0.997878	ectoine - ectoine	ectoine
JADLRL010000012.region002	VBUR01000023.1.region001	0.253443	0.557347	0.813559	0.736303	arylpolyene - arylpolyene	arylpolyene
BAFR01000121.1.region001	BDCK01000015.1.region001	0.18801	0.659327	0.888889	0.786357	terpene - terpene	terpene
JADLQQ010000003.region003	JADLRX010000013.region001	0.157059	0.710549	0.885714	0.83132	T1PKS - T1PKS	T1PKS
JADLPB010000001.region002	JADLPM010000028.region001	0.0363904	0.928543	0.958333	0.967352	NRPS - NRPS	NRPS
JADLRP010000004.region002	JADLRT010000012.region001	0.0417401	0.918262	0.913043	0.974942	NRPS - NRPS	NRPS
BAFS01000095.1.region001	BDBM01000076.1.region001	0.213712	0.618248	1	0.724574	terpene - terpene	terpene
BAGM01000093.1.region002	JADLQQ010000004.region001	0.138837	0.741601	0.923077	0.840525	ectoine - ectoine	ectoine
CAACYE020000001.region003	JACETW010000011.region001	0.0265276	0.947649	0.976744	0.974678	NRPS - NRPS	NRPS
JADLPI010000001.region005	PSZF01000022.1.region001	0.0923408	0.823845	0.846154	0.935109	RiPP-like.NRPS - RiPP-like.NRPS	RiPP-like.NRPS
BAGJ01000005.1.region001	JADLRC010000001.region001	0.237869	0.580843	1	0.693367	T1PKS - T1PKS	T1PKS
BDBZ01000001.1.region001	JAAXOO010000001.region001	4.16e-17	1	1	1	terpene - terpene	terpene
BDBF01000030.1.region001	JADLQW010000008.region001	0.0436969	0.914516	0.955556	0.959032	arylpolyene - arylpolyene	arylpolyene
BMMW01000002.1.region004	JADLPR010000006.region001	0.287752	0.507297	0.810811	0.683835	T1PKS - T1PKS	T1PKS
JADLPJ010000001.region001	JADLQH010000002.region005	0.00628524	0.987469	1	0.99162	ectoine - ectoine	ectoine
WMKE01000271.1.region001	WMKG01000234.1.region001	0.0075	0.985056	1	0.99	terpene - terpene	terpene
JADLPH010000001.region001	JADLPM010000017.region001	0.182391	0.668484	0.833333	0.825066	terpene - terpene	terpene
JADLPF010000003.region002	JADLQR010000003.region003	0.139874	0.739817	0.923077	0.853369	NRPS - NRPS	NRPS
BDBF01000013.1.region001	JADLSE010000012.region001	0.142378	0.735515	0.822785	0.877069	T2PKS - T2PKS	T2PKS
JADLQB010000002.region002	JADLQE010000001.region008	0.285648	0.510299	0.702703	0.722347	NAPAA - NAPAA	NAPAA
BJWY01000023.1.region001	CP073655.1.region005	0.00378527	0.992444	1	0.994953	terpene.NRPS - terpene.NRPS	terpene.NRPS
BBYQ01000028.1.region001	CP063662.1.region021	0.0420366	0.917694	0.954545	0.964072	indole.NRPS - indole.NRPS	indole.NRPS
BAFP01000126.1.region001	JAAXOS010000037.region001	0.208378	0.626665	1	0.722163	NRPS - NRPS	NRPS
CP026746.1.region013	JAAGVC010000003.region003	0.118676	0.776732	0.909091	0.878008	T1PKS - T1PKS	T1PKS
JADLQA010000007.region001	JADLQS010000001.region001	0.161542	0.703012	0.777778	0.8735	ectoine - ectoine	ectoine
CP032568.1.region002	WMKF01000053.1.region001	0.188503	0.658527	1	0.748663	NRPS - NRPS	NRPS
BAFP01000056.1.region001	JADLPR010000014.region002	0.0402425	0.921134	0.941176	0.973794	terpene - terpene	terpene
CAACYE020000001.region013	KV411303.1.region007	0.228662	0.594962	0.942857	0.721737	T1PKS - T1PKS	T1PKS
BDBM01000037.1.region001	JADLQD010000002.region002	0.199182	0.64131	0.818182	0.79402	T1PKS - T1PKS	T1PKS
JADLQO010000003.region003	JADLSC010000005.region002	0.26108	0.546003	0.833333	0.721979	ectoine - ectoine	ectoine
FO082843.1.region007	JAAGUZ010000050.region001	0.288894	0.505671	0.697674	0.722378	T1PKS - T1PKS	T1PKS
BDCG01000001.1.region002	JADLQL010000001.region005	0.280226	0.518074	0.6	0.758257	NRPS-like.siderophore.NRPS - siderophore.NRPS
CP017839.1.region023	PXZE01000134.1.region001	0.00529179	0.989444	1	0.992944	terpene - terpene	terpene
JADLPD010000024.region001	JADLQT010000008.region001	0.207303	0.628368	0.405405	0.92443	T1PKS.NRPS-like - T1PKS.NRPS-like	T1PKS.NRPS-like
BAFV01000040.1.region001	JNZF01000002.1.region001	4.16e-17	1	1	1	terpene - terpene	terpene
JADLPY010000002.region002	JADLSF010000005.region002	0.253804	0.556808	0.692308	0.769377	T1PKS - T1PKS	T1PKS
JADLRZ010000007.region003	JADLSD010000003.region003	0.218482	0.610771	0.769231	0.795871	ectoine - ectoine	ectoine
BDBJ01000098.1.region001	JADLQZ010000013.region001	0.116104	0.781273	0.928571	0.869005	terpene - terpene	terpene
AP006618.1.region017	JADLPH010000001.region001	0.138529	0.742133	0.826087	0.879621	terpene - terpene	terpene
JADMLG010000002.region003	LN868939.1.region004	0.21153	0.621685	0.913043	0.752743	furan - furan	furan
BAGD01000097.1.region001	MVAC01000040.1.region001	0.292943	0.49993	0.75	0.697581	NRPS - NRPS	NRPS
JADLQU010000002.region003	NXEG01000002.1.region004	0.0541002	0.894726	0.95	0.950724	terpene - terpene	terpene
BDCF01000007.1.region001	OBEG01000005.1.region001	0.288964	0.505572	0.72973	0.709009	NRPS - NRPS	NRPS
BGC0001017	BGC0001667	0.259568	0.548239	0.904762	0.695973	T1PKS.NRPS-like.NRPS - T1PKS.NRPS-like.NRPS	T1PKS.NRPS-like.NRPS
BDBY01000087.1.region001	JOEJ01000009.1.region002	0.28603	0.509754	0.888889	0.657146	T1PKS - T1PKS	T1PKS
JADLSE010000004.region001	PSZA01000004.1.region002	0.00899718	0.982087	1	0.988004	terpene - terpene	terpene
CAACYE020000001.region009	JADLQZ010000017.region001	0.12463	0.766272	0.826087	0.891798	T3PKS - T3PKS	T3PKS
CP059737.1.region021	RCNK01000003.1.region002	4.16e-17	1	1	1	butyrolactone - butyrolactone	butyrolactone
KV411304.1.region020	UGRY01000004.1.region002	0.283914	0.512779	0.875	0.675833	terpene - terpene	terpene
CP026746.1.region018	JADLRQ010000005.region003	0.127425	0.761387	0.881356	0.876322	arylpolyene - arylpolyene	arylpolyene
CP003876.1.region008	JADLSD010000004.region002	0.072054	0.861084	0.930556	0.93029	PKS-like.NRPS.T2PKS - PKS-like.NRPS.T2PKS	PKS-like.NRPS.T2PKS
BAUA01000064.1.region001	BDCK01000015.1.region006	0.299634	0.490512	0.833333	0.667154	ectoine - ectoine	ectoine
CP063662.1.region005	WMKH01000242.1.region001	0.0227373	0.955042	1	0.969684	NRPS-like - NRPS-like	NRPS-like
JADLPO010000004.region001	JADLSD010000008.region003	0.224132	0.601972	0.885714	0.740406	T1PKS - T1PKS	T1PKS
BBXO01000037.1.region001	PSYZ01000003.1.region001	0.166556	0.694628	1	0.777925	terpene - terpene	terpene
WMKF01000013.1.region001	WMKH01000218.1.region001	0.0206181	0.959189	0.977778	0.982357	NRPS - NRPS	NRPS
JADLPX010000021.region001	NXEG01000013.1.region001	0.00145215	0.997098	1	0.998064	furan - furan	furan
FO082843.1.region008	VBUU01000007.1.region001	0.190296	0.65562	0.790323	0.825374	arylpolyene - arylpolyene	arylpolyene
JADLPH010000004.region001	PSZB01000028.1.region001	0.221556	0.605976	0.891892	0.748925	T1PKS - T1PKS	T1PKS
BDBF01000004.1.region001	UGRU01000001.1.region003	0.145144	0.730779	0.878049	0.851116	T1PKS - T1PKS	T1PKS
BMMW01000002.1.region004	JADLRS010000014.region001	0.229945	0.592985	0.939394	0.716776	T1PKS - T1PKS	T1PKS
JADLQY010000001.region006	NXEG01000006.1.region001	0.186094	0.662444	0.833333	0.816073	terpene - terpene	terpene
JAAXOR010000005.region002	JADLPX010000009.region001	0.254806	0.555314	0.888889	0.708492	T1PKS - T1PKS	T1PKS
JADLPT010000091.region001	JADLQB010000001.region008	0.247011	0.566992	0.222222	0.930347	NRPS - NRPS	NRPS
BAGC01000002.1.region001	BDCH01000006.1.region001	0.170838	0.68751	0.952381	0.798248	T1PKS - T1PKS	T1PKS
CP022088.2.region007	LRRM01000019.1.region002	0.0828369	0.841188	0.75	0.981858	CDPS - CDPS	CDPS
JADLPO010000044.region001	JADMLG010000013.region001	0.290756	0.503027	0.857143	0.668198	terpene - terpene	terpene
JAAGUZ010000041.region001	JADLQB010000003.region002	0.0950627	0.818911	1	0.87325	butyrolactone - butyrolactone	butyrolactone
JADLPM010000007.region002	JADLQZ010000002.region001	0.00488379	0.990256	1	0.993488	ranthipeptide - ranthipeptide	ranthipeptide
BAGK01000011.1.region001	FO082843.1.region001	0.237875	0.580835	0.911765	0.71662	T1PKS - T1PKS	T1PKS
JADLPC010000029.region001	JADLRN010000005.region001	0.0383713	0.92473	0.958333	0.962616	NAPAA - NAPAA	NAPAA
BDAW01000009.1.region001	JADLRY010000007.region004	0.220706	0.607299	1	0.705725	NRPS - NRPS	NRPS
JADLPD010000002.region001	JADLPE010000001.region002	4.16e-17	1	1	1	NRPS - NRPS	NRPS
BAUA01000009.1.region002	JAAGVB010000015.region001	0.162926	0.700692	0.913043	0.812014	terpene - terpene.NRPS
JADLQG010000021.region001	JADLRN010000026.region001	0.00799141	0.984081	1	0.989345	NRPS-like - NRPS-like	NRPS-like
BAFZ01000023.1.region001	BDBM01000018.1.region002	0.0252779	0.950083	1	0.966296	terpene - terpene.NRPS
JADLPM010000018.region002	JADLQY010000004.region001	0.00445502	0.99111	1	0.99406	NRPS - NRPS	NRPS
CP017839.1.region019	WMKG01000197.1.region001	0.0732388	0.858886	0.928571	0.935189	hglE-KS - hglE-KS	hglE-KS
BAGH01000008.1.region001	JADLRU010000017.region001	0.259609	0.54818	0.909091	0.683653	T1PKS - T1PKS	T1PKS
BDAY01000057.1.region001	JADLPQ010000021.region001	0.290762	0.503019	0.75	0.702173	terpene - terpene	terpene
JADLRX010000003.region001	JADLRY010000007.region004	4.16e-17	1	1	1	NRPS - NRPS	NRPS
JADLQR010000002.region001	VBUT01000006.1.region001	0.0964629	0.816379	0.931818	0.897408	NRPS - NRPS	NRPS
BAGN01000202.1.region001	JADLQQ010000006.region002	0.252776	0.558344	0.636364	0.786602	RiPP-like - RiPP-like.NRPS
BGC0000215	BGC0000271	0.187292	0.660494	1	0.750277	T2PKS - T2PKS	T2PKS
CP031418.1.region007	JACVEM010000031.region001	0.00284185	0.994324	1	0.996211	NRPS-like - NRPS-like	NRPS-like
JADLPQ010000004.region001	JADLRE010000001.region003	0.16766	0.69279	0.837838	0.83365	T1PKS - T1PKS	T1PKS
BAGM01000004.1.region001	MUKP01000033.1.region001	0.239516	0.578336	0.928571	0.713419	T1PKS - T1PKS	T1PKS
BMMH01000001.1.region003	LNDA01000076.1.region001	0.00764602	0.984766	0.987013	0.996105	T1PKS.NRPS - T1PKS.NRPS	T1PKS.NRPS
JADLRX010000003.region005	JADLSA010000005.region001	4.16e-17	1	1	1	butyrolactone - butyrolactone	butyrolactone
JADLRA010000013.region001	NXEH01000001.1.region004	0.00126602	0.99747	1	0.998312	terpene - terpene	terpene
JADLPX010000001.region004	JADLQS010000026.region001	0.0445976	0.912794	0.956522	0.960131	terpene - terpene	terpene
JADLPD010000013.region001	VBUT01000006.1.region002	0.242065	0.574466	0.666667	0.803173	ectoine - ectoine	ectoine
BAGM01000004.1.region001	BDBP01000021.1.region001	0.245305	0.569565	0.916667	0.710653	T1PKS - T1PKS	T1PKS
BJWZ01000066.1.region001	SMFR01000006.1.region001	0.262081	0.544524	0.717391	0.75986	arylpolyene - arylpolyene	arylpolyene
FO082843.1.region007	JADLQV010000015.region001	0.150457	0.721723	0.826923	0.862211	T1PKS - T1PKS	T1PKS
JADLPB010000001.region004	NXEG01000002.1.region001	0.0240845	0.952411	0.977273	0.980121	NRPS - NRPS	NRPS
BDBJ01000020.1.region001	JADLQT010000001.region002	0.0173518	0.965598	1	0.98071	NRPS - NRPS	NRPS
JADLQB010000003.region004	JADLSC010000002.region003	0.00279469	0.994418	1	0.996274	terpene - terpene	terpene
JADLPP010000014.region001	VBUU01000011.1.region001	0.283037	0.514036	0.640625	0.753154	NRPS - NRPS	NRPS
RCNK01000008.1.region001	WMKC01000140.1.region001	4.16e-17	1	1	1	terpene - terpene	terpene
JADLQF010000001.region011	JADLSG010000004.region002	0.169172	0.690275	0.837838	0.832315	T1PKS.NRPS - T1PKS.RRE-containing.NRPS
BGC0001875	JADLQQ010000005.region003	0.113982	0.785028	1	0.848024	T1PKS.NRPS-like.PKS-like.NRPS - T1PKS.PKS-like
BAFX01000064.1.region001	BBYQ01000060.1.region001	0.151977	0.719143	0.897436	0.838351	T3PKS.arylpolyene - T3PKS.arylpolyene	T3PKS.arylpolyene
CP031418.1.region015	JADLRA010000005.region001	0.00177959	0.996444	1	0.997627	T1PKS - T1PKS	T1PKS
JADLPZ010000006.region001	SNXK01000006.1.region001	0.28007	0.5183	0.833333	0.687278	T1PKS - T1PKS	T1PKS
BDAX01000029.1.region001	PJMW01000001.1.region006	0.197041	0.644743	0.807018	0.810963	arylpolyene - arylpolyene	arylpolyene
JADLQF010000001.region001	JADLRQ010000002.region004	0.203028	0.635165	0.844444	0.785445	T1PKS - T1PKS	T1PKS
JADLPF010000003.region004	VBUR01000006.1.region001	0.209143	0.625455	0.716981	0.818837	T1PKS - T1PKS	T1PKS
JADLPW010000009.region002	QNRE01000007.1.region002	0.000904183	0.998192	1	0.998794	arylpolyene - arylpolyene	arylpolyene
BGC0000632	CP046173.1.region017	0.0287909	0.943247	1	0.961612	terpene - terpene	terpene
JAAGVC010000019.region001	JADLQX010000005.region002	0.253817	0.556789	0.822222	0.724079	terpene.NRPS - terpene.NRPS	terpene.NRPS
JABMCZ010000002.region005	JADLQH010000003.region001	0.214768	0.61659	0.942857	0.738881	T1PKS - T1PKS	T1PKS
JADLPJ010000003.region002	JADLRC010000005.region001	0.0304314	0.940063	0.95	0.977809	T1PKS - T1PKS	T1PKS
AP006618.1.region003	BDAY01000064.1.region001	0.291723	0.501657	0.477273	0.79043	terpene.NRPS - terpene.NRPS	terpene.NRPS
BAFX01000003.1.region001	JNFP01000072.1.region001	0.288354	0.506441	0.8125	0.695529	T1PKS - T1PKS	T1PKS
BAGN01000015.1.region001	BDAZ01000056.1.region001	0.257645	0.551092	0.714286	0.758471	NAPAA - NAPAA	NAPAA
JAAGVA010000001.region002	JACBNG010000083.region001	0.186214	0.662248	0.909091	0.794139	ectoine - ectoine	ectoine
JAAGUX010000056.region001	JADLPF010000003.region003	0.178105	0.675512	0.772727	0.8398	terpene - terpene	terpene
JAAXOS010000022.region001	JADLRL010000018.region001	0.146925	0.727737	0.882353	0.850288	T1PKS.furan - T1PKS.furan.ectoine
JADLPG010000024.region001	NXEG01000051.1.region001	0.0115083	0.977116	1	0.984656	terpene - terpene.NRPS
BAFV01000063.1.region002	JNZF01000011.1.region002	0.025	0.950625	0.9	1	ranthipeptide - ranthipeptide	ranthipeptide
BDBM01000006.1.region001	JADLRU010000014.region002	0.265717	0.539172	0.833333	0.715796	ectoine - ectoine	ectoine
BAFZ01000042.1.region001	JADLPO010000054.region001	0.289818	0.504358	1	0.613576	terpene - terpene	terpene
JAAGVC010000003.region003	VBUT01000006.1.region003	0.151554	0.71986	0.928571	0.829475	T1PKS - T1PKS	T1PKS
JAAXOS010000002.region002	JACBNG010000004.region001	0.191041	0.654414	0.794118	0.825938	RiPP-like.NRPS - ranthipeptide.RiPP-like.NRPS
JADLPP010000018.region001	JADLPY010000001.region015	0.129843	0.757174	0.777778	0.912152	NAPAA - NAPAA	NAPAA
JADLPF010000003.region005	JADLPV010000003.region001	0.000483871	0.999032	1	0.999355	arylpolyene - arylpolyene	arylpolyene
JACBNG010000019.region001	JADLRL010000011.region001	0.0128822	0.974402	1	0.982824	T1PKS - T1PKS	T1PKS
JADLQF010000001.region005	JADLSG010000002.region002	0.242368	0.574007	0.607843	0.810658	NRPS - NRPS	NRPS
JADLPO010000011.region001	LWUB01000023.1.region002	0.199359	0.641026	0.677419	0.853543	terpene.NRPS - terpene.NRPS	terpene.NRPS
LR134352.1.region018	QGTL01000013.1.region002	0.250509	0.561736	0.583333	0.807402	ectoine - ectoine	ectoine
BDAU01000083.1.region002	JADLPW010000009.region002	0.253078	0.557892	0.8	0.736409	arylpolyene - arylpolyene	arylpolyene
JADLRP010000012.region001	QCYJ01000005.1.region001	0.221069	0.606733	0.911765	0.735788	T1PKS - T1PKS	T1PKS
BAGJ01000005.1.region001	JAAXOT010000003.region002	0.17945	0.673302	0.882353	0.799949	T1PKS - T1PKS	T1PKS
JADLQA010000013.region001	JADLQY010000019.region001	0.0662092	0.871965	0.947368	0.931503	arylpolyene - arylpolyene	arylpolyene
BDAU01000021.1.region001	JAAXOM010000004.region004	0.256143	0.553323	0.852941	0.717204	T1PKS - T1PKS	T1PKS
JADLQA010000003.region001	JADLQH010000004.region001	0.00288232	0.994244	1	0.996157	NRPS - NRPS	NRPS
JADLPO010000061.region001	JADLRB010000022.region001	0.0333482	0.934416	1	0.955536	NRPS-like - NRPS-like	NRPS-like
JADLQB010000001.region005	JADLQF010000001.region005	4.16e-17	1	1	1	NRPS - NRPS	NRPS
JADLPB010000024.region001	JADLPF010000003.region005	0.265437	0.539583	0.729167	0.749822	arylpolyene - arylpolyene	arylpolyene
JADLQW010000008.region002	PSYZ01000003.1.region001	0.0541307	0.894669	1	0.931747	terpene - terpene	terpene
FTOW01000003.1.region001	NXEH01000005.1.region001	0.024776	0.951062	1	0.969434	T1PKS - T1PKS	T1PKS
JADLPV010000001.region007	VBUR01000008.1.region001	0.204191	0.633312	0.805556	0.803987	NAPAA - NAPAA	NAPAA
BDAW01000037.1.region001	CP032568.1.region013	0.268945	0.534442	0.756098	0.735019	T3PKS.arylpolyene - T3PKS.arylpolyene	T3PKS.arylpolyene
BAFR01000003.1.region001	JADLRE010000001.region003	0.207425	0.628175	0.794872	0.79443	T1PKS - T1PKS	T1PKS
AP006618.1.region007	BDBT01000032.1.region001	0.209076	0.625561	0.78125	0.807343	arylpolyene - arylpolyene	arylpolyene
BDCI01000059.1.region001	CP022088.2.region026	0.0193453	0.961684	0.97619	0.985317	arylpolyene - arylpolyene	arylpolyene
BAFZ01000108.1.region001	BDCF01000024.1.region001	0.208256	0.626859	1	0.727881	NRPS - NRPS	NRPS
CP032568.1.region001	RCNK01000007.1.region001	0.286091	0.509666	0.846154	0.680084	RiPP-like - RiPP-like.NRPS
BAFP01000071.1.region002	UGSN01000003.1.region007	0.143999	0.732737	0.833333	0.874668	ectoine - ectoine	ectoine
JADLPC010000006.region001	JADLRT010000001.region002	0.159219	0.706913	0.711538	0.8861	T3PKS - T3PKS.redox-cofactor
JAAGVC010000010.region001	JADLSD010000008.region003	0.19299	0.651266	0.969697	0.754465	T1PKS - T1PKS	T1PKS
CP046171.1.region030	MVAC01000031.1.region001	0.229514	0.593649	0.9	0.740648	RiPP-like - RiPP-like	RiPP-like
BAFY01000129.1.region001	JADLQR010000002.region002	0.00295795	0.994093	1	0.996056	ectoine - ectoine	ectoine
QCYJ01000005.1.region001	QNRE01000004.1.region002	0.160612	0.704573	0.96875	0.79974	T1PKS - T1PKS	T1PKS
JADLPE010000002.region001	JADLQU010000003.region003	4.16e-17	1	1	1	NRPS - NRPS	NRPS
JADLRP010000012.region001	NXEG01000005.1.region001	0.00121999	0.997562	1	0.998373	T1PKS - T1PKS	T1PKS
BDCF01000014.1.region001	UGRU01000001.1.region002	0.266173	0.538502	0.789474	0.721398	T1PKS - T1PKS	T1PKS
JADLQD010000003.region001	JADLQR010000005.region001	0.27119	0.531164	0.740741	0.72745	terpene.NRPS - terpene.NRPS	terpene.NRPS
BMMW01000002.1.region004	LOKT01000009.1.region001	0.271401	0.530856	0.92	0.670576	T1PKS - T1PKS	T1PKS
BAFW01000068.1.region001	PSZA01000001.1.region004	0.16981	0.689215	0.9375	0.807797	terpene - terpene	terpene
JADLQU010000009.region001	JADLRA010000008.region001	4.16e-17	1	1	1	furan - furan	furan
BJXA01000057.1.region001	JADLPN010000013.region001	0.276138	0.523977	0.733333	0.729954	T1PKS.NRPS - T1PKS.NRPS	T1PKS.NRPS
JADLRM010000008.region001	UGRY01000002.1.region002	0.0656986	0.872919	0.918367	0.94434	NRPS - RiPP-like.NRPS
BBYQ01000017.1.region001	CP059737.1.region016	0.0049175	0.990189	1	0.993443	NRPS - NRPS	NRPS
JADLPK010000004.region002	JADLQP010000006.region001	0.0502547	0.902016	0.957447	0.952119	T1PKS - T1PKS	T1PKS
JAAGVC010000016.region001	JADLSF010000005.region004	0.181591	0.669793	0.851852	0.825245	NRPS - NRPS	NRPS
BDCJ01000024.1.region001	LNDA01000063.1.region001	0.115222	0.782832	0.913043	0.884944	T1PKS - T1PKS	T1PKS
JADLPE010000019.region001	JADLRB010000011.region001	0.00311695	0.993776	1	0.995844	arylpolyene - arylpolyene	arylpolyene
JADLQJ010000002.region001	JADLQK010000001.region005	0.162022	0.702208	0.777778	0.87286	ectoine - ectoine	ectoine
CP046171.1.region004	UGSN01000006.1.region002	0.12431	0.766833	0.866667	0.884302	arylpolyene - arylpolyene	arylpolyene
JADLRT010000008.region001	LWUB01000033.1.region001	0.14912	0.723996	1	0.801173	T1PKS - T1PKS	T1PKS
JADLPR010000013.region004	JADLQO010000003.region006	0.032874	0.935333	1	0.956168	betalactone - betalactone	betalactone
BDBV01000140.1.region001	JACHIT010000002.region014	0.273321	0.528062	0.846154	0.690883	terpene - terpene	terpene
LGYZ01000012.1.region001	MOYO01000001.1.region028	0.255311	0.554561	0.909091	0.700494	T1PKS - T1PKS	T1PKS
BDCA01000010.1.region001	JAAXOP010000011.region001	0.000255754	0.999489	1	0.999659	terpene.NRPS - terpene.NRPS	terpene.NRPS
JADLRP010000035.region001	LRRM01000010.1.region001	0.223701	0.60264	0.941176	0.732233	furan - furan	furan
JADLPO010000006.region001	JADLQN010000001.region014	0.154476	0.71491	0.869565	0.848258	furan - furan	furan
JADLQC010000005.region002	JADLQU010000002.region004	0.00528381	0.98946	1	0.992955	ranthipeptide - ranthipeptide	ranthipeptide
BAGF01000041.1.region001	JADLSC010000005.region002	0.182245	0.668723	0.909091	0.79337	ectoine - ectoine	ectoine
JADLPD010000002.region002	JADLPE010000001.region003	4.16e-17	1	1	1	T1PKS - T1PKS	T1PKS
BAFT02000005.1.region001	JACBNG010000083.region001	0.293793	0.498728	0.833333	0.674943	ectoine - ectoine	ectoine
JADLPP010000023.region001	JADLSA010000015.region001	0.284783	0.511536	0.851852	0.673129	T1PKS - T1PKS	T1PKS
BAGK01000038.1.region001	BDBT01000015.1.region001	0.285729	0.510183	0.769231	0.700319	terpene.NRPS - terpene.NRPS-like.NRPS
BGC0000977	BGC0001874	0.249223	0.563666	0.764706	0.746134	T1PKS.indole.NRPS - T1PKS.indole.NRPS	T1PKS.indole.NRPS
CAACYE020000001.region013	UGSN01000001.1.region006	0.227981	0.596013	0.885714	0.735274	T1PKS - T1PKS	T1PKS
BDBC01000018.1.region001	JADLRZ010000001.region004	0.138476	0.742224	0.897436	0.854837	T1PKS - T1PKS	T1PKS
JADLQA010000003.region001	JADLQS010000023.region001	0.0114224	0.977286	0.97561	0.995622	NRPS - NRPS	NRPS
BAFU01000001.1.region001	QGTL01000004.1.region001	0.212943	0.619458	0.96	0.733885	T1PKS - T1PKS	T1PKS
CP046171.1.region004	JADLPN010000020.region001	0.0847512	0.83768	0.952381	0.906046	arylpolyene - arylpolyene	arylpolyene
JADLRW010000019.region001	KV411303.1.region003	0.049261	0.903905	0.952381	0.953239	T1PKS.NRPS - terpene.T1PKS.NRPS
JADLPP010000004.region001	JADLQE010000003.region004	0.0944906	0.819947	0.87931	0.916949	arylpolyene - arylpolyene	arylpolyene
BDCI01000002.1.region001	JNFP01000009.1.region001	0.0882599	0.83127	0.875	0.925177	NRPS-like.NRPS.phosphonate - NRPS-like.NRPS.phosphonate	NRPS-like.NRPS.phosphonate
JADLPD010000003.region002	JADLRP010000001.region002	0.211646	0.621501	0.708333	0.818202	terpene.NRPS - terpene.NRPS	terpene.NRPS
JADLSF010000005.region001	JADLSG010000019.region001	0.040671	0.920312	0.963636	0.960067	arylpolyene - arylpolyene	arylpolyene
BDBI01000043.1.region001	JACETW010000004.region001	0.230437	0.592227	0.923077	0.727549	terpene - terpene	terpene
BAFT02000004.1.region001	JABELX010000001.region007	0.279263	0.519461	0.5	0.796538	lanthipeptide-class-iii - terpene.T3PKS.lanthipeptide-class-iii
JADLPO010000001.region001	JADLQI010000023.region001	0.0119949	0.976154	0.97619	0.991805	NRPS - NRPS	NRPS
BGC0002352	WMKB01000038.1.region001	0.246795	0.567317	1	0.676068	NRPS - NRPS	NRPS
JADLPY010000001.region014	JADLQC010000002.region001	0.207319	0.628344	0.861111	0.770869	T1PKS - T1PKS	T1PKS
CP026746.1.region018	VBUT01000002.1.region004	0.128992	0.758655	0.847458	0.882446	arylpolyene - arylpolyene	arylpolyene
BAGN01000213.1.region001	JAAGVA010000014.region001	0.270283	0.532487	0.851852	0.695221	ranthipeptide.NRPS - ranthipeptide.RiPP-like.NRPS
BAFW01000176.1.region001	PSZD01000005.1.region002	0.0942347	0.820411	1	0.874354	terpene - terpene	terpene
BDBB01000052.1.region001	BDCK01000067.1.region001	0.250361	0.561958	1	0.666185	NRPS - NRPS	NRPS
BAFP01000071.1.region002	BDBM01000006.1.region001	0.0411907	0.919315	1	0.945079	ectoine - ectoine	ectoine
JADLPJ010000001.region002	JADLQC010000001.region003	0.051078	0.900453	0.878049	0.974139	NRPS - NRPS	NRPS
BAGF01000006.1.region001	JADLRS010000016.region001	0.288284	0.506539	0.608696	0.762826	NAPAA - NAPAA	NAPAA
BDCB01000007.1.region002	SNXK01000002.1.region002	0.173845	0.682532	0.888889	0.816018	NRPS - NRPS	NRPS
JAAGUX010000039.region001	JADLQD010000001.region004	0.258829	0.549335	0.957447	0.673516	NRPS - NRPS	NRPS
BAFP01000071.1.region002	LNDA01000076.1.region002	0.277978	0.521316	0.833333	0.69603	ectoine - ectoine	ectoine
JADLRS010000008.region001	QNRE01000001.1.region003	0.0299576	0.940982	1	0.962438	furan - furan	furan
FTOW01000003.1.region001	JADLRS010000014.region001	0.195621	0.647025	0.885714	0.778419	T1PKS - T1PKS	T1PKS
JADLQA010000016.region001	NXEG01000004.1.region002	0.00436732	0.991284	1	0.994177	NRPS - NRPS	NRPS
JAAXPE010000002.region001	QQAZ01000007.1.region001	0.152608	0.718073	0.923077	0.822163	ectoine - ectoine	ectoine
PSYZ01000001.1.region004	VBUU01000057.1.region001	0.288231	0.506615	1	0.620454	NRPS - NRPS	NRPS
JADLPD010000003.region001	JADLQU010000003.region003	4.16e-17	1	1	1	NRPS - NRPS	NRPS
JADLPY010000001.region002	JADLQP010000004.region001	0.217597	0.612155	0.77551	0.792377	NRPS-like - NRPS-like	NRPS-like
BDCK01000020.1.region001	CP022088.2.region021	0.224034	0.602123	0.8	0.77781	terpene - terpene	terpene
JADLQJ010000003.region001	NXEG01000002.1.region004	0.00938795	0.981312	1	0.987483	terpene - terpene	terpene
CP026746.1.region006	PSZF01000007.1.region001	4.16e-17	1	1	1	RiPP-like - RiPP-like	RiPP-like
BDBR01000005.1.region002	BMNE01000004.1.region003	0.174268	0.681834	0.902439	0.814172	NRPS - NRPS	NRPS
JADLPE010000010.region001	JADLPN010000007.region004	0.239795	0.577911	0.875	0.734119	furan - furan	furan
BAWD02000051.1.region001	WMKH01000211.1.region001	0.0598874	0.883812	0.914286	0.955288	NRPS - NRPS	NRPS
FTOW01000002.1.region001	JADLRP010000006.region001	0.0117466	0.976645	1	0.984338	T1PKS - T1PKS	T1PKS
JAAXOO010000001.region005	VBUT01000006.1.region002	0.237885	0.580819	0.833333	0.743931	ectoine - ectoine	ectoine
JADLRF010000001.region003	PSZA01000003.1.region002	0.0114651	0.977201	1	0.984713	betalactone - betalactone	betalactone
JADLQH010000004.region002	JADLQY010000003.region001	0.041075	0.919537	0.901639	0.979668	T1PKS - T1PKS	T1PKS
JADLQE010000003.region001	JADLRU010000001.region003	0.187668	0.659883	0.821429	0.814599	NRPS - NRPS	NRPS
BAFS01000146.1.region001	JACBNG010000083.region001	0.0260595	0.94856	1	0.965254	ectoine - ectoine	ectoine
JADLRQ010000003.region001	JADLRU010000001.region004	0.0522181	0.89829	1	0.930376	butyrolactone - butyrolactone	butyrolactone
JADLPQ010000008.region002	JADLRZ010000013.region001	0.251558	0.560165	0.805556	0.74116	T2PKS - T2PKS	T2PKS
FTOW01000015.1.region001	JACVEM010000016.region001	0.00968243	0.980729	1	0.98709	furan - furan	furan
SNXK01000011.1.region001	VMSD01000009.1.region001	0.0953088	0.818466	0.946429	0.894104	arylpolyene - arylpolyene	arylpolyene
BAGH01000008.1.region001	CP046173.1.region002	0.280503	0.517676	0.869565	0.675594	T1PKS - T1PKS	T1PKS
PSZA01000025.1.region001	PSZD01000027.1.region001	0.0724849	0.860284	0.857143	0.966449	butyrolactone - butyrolactone	butyrolactone
JADLPG010000004.region001	LWUB01000033.1.region001	0.287256	0.508003	0.71875	0.715415	T1PKS - T1PKS	T1PKS
JADLRN010000012.region001	JADLSD010000008.region003	0.156978	0.710687	1	0.790697	T1PKS - T1PKS	T1PKS
BAFP01000027.1.region001	JADLPM010000018.region001	0.192299	0.652381	0.875	0.796688	terpene - terpene.NRPS
JADLRK010000001.region002	JADLSF010000005.region003	0.0136891	0.972809	1	0.981748	terpene - terpene	terpene
CP003876.1.region038	UGSN01000004.1.region005	0.169403	0.689891	0.791667	0.854543	NRPS - NRPS	NRPS
BDCK01000034.1.region001	JADLPV010000003.region001	0.27505	0.525553	0.754098	0.725894	arylpolyene - arylpolyene	arylpolyene
JADLPV010000001.region007	JADLSC010000001.region008	0.133685	0.750501	0.888889	0.868049	NAPAA - NAPAA	NAPAA
JADLQD010000006.region001	PSZF01000025.1.region001	0.04848	0.90539	1	0.93536	butyrolactone - butyrolactone	butyrolactone
JADLQA010000003.region002	JADLQU010000004.region002	0.036343	0.928635	0.982143	0.961769	T1PKS - T1PKS	T1PKS
BAGB01000031.1.region001	JADLPS010000012.region001	0.268697	0.534805	0.833333	0.702849	terpene - terpene	terpene
BDCC01000006.1.region001	JADLPE010000004.region001	0.27606	0.524089	0.846154	0.693778	T1PKS - T1PKS	T1PKS
JADLQM010000009.region001	JADLRK010000010.region001	0.024981	0.950662	1	0.966692	terpene - terpene	terpene
JADLPZ010000021.region001	JADLQK010000005.region002	0.00170926	0.996584	1	0.997721	furan - furan	furan
JADLRN010000012.region001	JADLRP010000012.region001	0.00193621	0.996131	1	0.997418	T1PKS - T1PKS	T1PKS
BAFS01000472.1.region001	LWUB01000007.1.region001	0.28962	0.50464	0.692308	0.72666	betalactone - terpene.betalactone
BAUA01000073.1.region001	CP022088.2.region031	0.111618	0.789223	0.837838	0.914419	NAPAA - NAPAA	NAPAA
JAAGUZ010000016.region001	JADLPY010000001.region014	0.127347	0.761523	0.913043	0.858725	T1PKS - T1PKS	T1PKS
BDBM01000006.1.region001	JAAGVA010000001.region002	0.245853	0.568737	0.909091	0.71462	ectoine - ectoine	ectoine
JADLQO010000017.region002	JADLRE010000013.region001	0.0715026	0.862107	0.943396	0.9269	arylpolyene - arylpolyene	arylpolyene
JADLQA010000009.region001	JADLQZ010000003.region002	0.126419	0.763144	0.933333	0.859219	NRPS - terpene.NRPS
JADLPQ010000001.region002	JADLRL010000002.region001	0.155988	0.712356	0.923077	0.828471	T1PKS - T1PKS	T1PKS
JNCT01000033.1.region001	WMKC01000032.1.region001	4.16e-17	1	1	1	T1PKS - T1PKS	T1PKS
JADLQI010000014.region001	JADLQT010000007.region001	0.00576077	0.988512	1	0.992319	terpene - terpene	terpene
BAFS01000423.1.region001	BMMH01000025.1.region002	0.279471	0.519162	0.75	0.710706	terpene - terpene	terpene
BJXA01000147.1.region001	JADLRB010000008.region002	0.141471	0.737072	1	0.811372	RiPP-like - RiPP-like.NRPS
BDBJ01000003.1.region001	CP003876.1.region001	0.224444	0.601488	0.885714	0.73999	T1PKS - T1PKS	T1PKS
JADLQA010000006.region001	PSZA01000027.1.region001	0.224914	0.600758	0.891892	0.744448	T1PKS - T1PKS	T1PKS
JADLPN010000004.region001	LRRM01000001.1.region001	0.139809	0.739928	0.790698	0.891624	NRPS - NRPS	NRPS
JADLQC010000001.region005	JADLQS010000009.region001	0.0149552	0.970313	1	0.983906	NRPS - NRPS	NRPS
JADLPB010000016.region002	JADLQG010000002.region003	5.46e-05	0.999891	1	0.999927	NRPS - NRPS	NRPS
JAAGUZ010000031.region001	PSZF01000022.1.region001	0.28296	0.514146	0.8	0.690868	RiPP-like - RiPP-like.NRPS
BDBB01000015.1.region001	JADLPQ010000011.region001	0.184009	0.665841	0.854545	0.813873	arylpolyene - arylpolyene	arylpolyene
JACBNG010000040.region001	JADLRP010000012.region001	0.277222	0.522408	0.741935	0.718235	T1PKS - T1PKS	T1PKS
CP017839.1.region001	CP059737.1.region013	0.000435878	0.999128	1	0.999419	T1PKS - T1PKS	T1PKS
CP031418.1.region019	JADLPX010000001.region004	0.092046	0.824381	0.956522	0.899533	terpene - terpene	terpene
BAWD02000051.1.region001	BBYQ01000054.1.region001	4.16e-17	1	1	1	NRPS - NRPS	NRPS
BDCK01000017.1.region001	JADLRL010000003.region001	0.147894	0.726085	0.885057	0.847428	T1PKS.NRPS - T1PKS.NRPS	T1PKS.NRPS
JAAGVA010000013.region001	JADLSC010000003.region001	0.161067	0.703809	0.890411	0.828862	NRPS - NRPS	NRPS
JACHIT010000001.region002	PYHS01000011.1.region001	0.175769	0.679357	0.923077	0.791283	ectoine - ectoine	ectoine
BDBF01000002.1.region002	BDCM01000007.1.region002	0.19263	0.651846	0.836364	0.805843	T1PKS.NRPS-like - T1PKS.NRPS-like	T1PKS.NRPS-like
MOYO01000001.1.region024	WMKE01000170.1.region001	0.00843047	0.98321	1	0.988759	NRPS - NRPS	NRPS
BBXO01000037.1.region001	JADLPS010000012.region001	0.168024	0.692185	1	0.775968	terpene - terpene	terpene
JADLPK010000008.region001	JADLPV010000003.region003	0.0395742	0.922418	1	0.947234	terpene - terpene	terpene
BDBM01000018.1.region002	JNFP01000003.1.region002	0.179447	0.673307	0.967742	0.779866	terpene.NRPS - terpene.NRPS	terpene.NRPS
JADLQB010000001.region009	JADLQM010000006.region001	0.00148489	0.997032	1	0.99802	ectoine - ectoine	ectoine
JADLQH010000001.region003	JADLRT010000018.region001	0.0648208	0.87456	0.918033	0.942395	T1PKS - T1PKS	T1PKS
JADLPK010000003.region001	JADLRU010000003.region001	0.000254237	0.999492	1	0.999661	T1PKS - T1PKS	T1PKS
BDAY01000019.1.region001	JADLRF010000001.region005	0.253161	0.557769	0.810811	0.733058	T1PKS - T1PKS	T1PKS
JADLPG010000068.region001	JADLQI010000014.region001	0.209389	0.625066	0.833333	0.776371	terpene - terpene	terpene
BDBC01000017.1.region001	JADLPR010000002.region002	0.163108	0.700388	0.895833	0.825395	NRPS - NRPS	NRPS
BDCJ01000010.1.region002	JADLPG010000010.region001	0.2625	0.543906	0.928571	0.68238	terpene - terpene	terpene
BAFX01000135.1.region001	CP073655.1.region009	0.292101	0.501121	0.9	0.650532	NRPS - NRPS	NRPS
BDBH01000011.1.region004	JACBNG010000083.region001	0.274883	0.525795	0.636364	0.774904	ectoine - ectoine	ectoine
BAGK01000097.1.region001	VBUS01000006.1.region001	0.213952	0.617871	0.833333	0.782508	terpene - terpene	terpene
JADLRP010000023.region001	NXEG01000007.1.region001	0.100131	0.809763	0.9	0.899825	T3PKS - T3PKS	T3PKS
JADLQY010000009.region002	JADLRN010000014.region001	0.103213	0.804228	0.918033	0.890723	NRPS - RiPP-like.NRPS
BDBZ01000002.1.region003	JADLSG010000001.region001	0.235489	0.584477	0.833333	0.747126	ectoine - ectoine	ectoine
BAFR01000073.1.region001	JADLQX010000015.region001	0.150532	0.721595	0.9375	0.828457	terpene - terpene	terpene
JADLQH010000004.region003	JADLRG010000003.region002	0.00235176	0.995302	1	0.996864	terpene - terpene	terpene
BDBS01000080.1.region001	JADLRZ010000006.region001	0.282311	0.515077	0.866667	0.680193	NRPS - terpene.NRPS
JADLQE010000002.region003	JADLQP010000002.region003	0.0656362	0.873036	0.953488	0.931833	T1PKS - T1PKS	T1PKS
JADLPJ010000006.region001	NXEH01000017.1.region001	0.00145133	0.997099	1	0.998065	NAPAA - NAPAA	NAPAA
JADLQU010000001.region004	JADLRP010000002.region003	0.238118	0.580464	0.72549	0.780156	T1PKS - T1PKS	T1PKS
JADLRE010000008.region003	VBUR01000007.1.region002	0.257554	0.551226	0.833333	0.72668	ectoine - ectoine	ectoine
JADLPP010000023.region001	NXEG01000005.1.region001	0.204499	0.632822	0.923077	0.75261	T1PKS - T1PKS	T1PKS
FTOW01000002.1.region002	JADLPB010000002.region002	0.0103546	0.979398	1	0.986194	NRPS - NRPS	NRPS
BDBJ01000074.1.region001	BDCF01000001.1.region001	0.160171	0.705313	0.807692	0.867606	furan - furan	furan
BMNE01000002.1.region002	JADLPX010000022.region001	0.289086	0.505399	0.5	0.791219	RiPP-like.NRPS - ranthipeptide.RiPP-like.NRPS
CP046173.1.region008	JADLRW010000011.region001	0.0657167	0.872885	0.913043	0.946677	T1PKS - T1PKS	T1PKS
JADLQH010000006.region002	JADLQY010000027.region001	0.0121436	0.97586	1	0.983809	terpene.NRPS - terpene.NRPS	terpene.NRPS
BDAU01000041.1.region001	BDBW01000079.1.region001	0.237831	0.580902	0.923077	0.715526	NRPS - NRPS	NRPS
JADLPG010000010.region001	JADLQI010000014.region001	0.151455	0.720028	0.736842	0.890457	terpene - terpene	terpene
JAAGUX010000044.region001	JADLQP010000001.region004	0.285712	0.510207	0.228571	0.878098	NRPS - RiPP-like.NRPS
BJXA01000035.1.region001	JADLPX010000009.region001	0.15398	0.71575	1	0.794694	T1PKS - T1PKS	T1PKS
CP026746.1.region013	VBUT01000006.1.region003	0.184213	0.665509	0.883721	0.803692	T1PKS - T1PKS	T1PKS
JADLQK010000005.region002	JADLQS010000020.region001	0.000568105	0.998864	1	0.999243	furan - furan	furan
JADLQI010000003.region001	JADLRC010000007.region001	0.0395079	0.922545	0.946429	0.968275	T1PKS - T1PKS	T1PKS
BDBJ01000012.1.region001	JADLRT010000009.region001	0.0149733	0.970278	0.958333	0.993813	NAPAA - NAPAA	NAPAA
JADLRT010000003.region002	LN868938.1.region001	0.0236522	0.953255	1	0.968464	terpene - terpene	terpene
FTOW01000001.1.region005	JADLQH010000002.region005	0.00777408	0.984512	1	0.989635	ectoine - ectoine	ectoine
JNCT01000152.1.region001	PXZE01000117.1.region001	0.257143	0.551837	0.642857	0.785714	RRE-containing - ranthipeptide
BDCI01000023.1.region001	VBUR01000015.1.region001	0.249081	0.563879	0.790698	0.744219	terpene.NRPS - terpene.NRPS	terpene.NRPS
BDBY01000377.1.region001	JNFP01000024.1.region001	0.284319	0.5122	0.555556	0.769056	butyrolactone - butyrolactone	butyrolactone
CAACYE020000001.region016	JADLRA010000003.region003	0.00357982	0.992853	1	0.995227	NRPS - NRPS	NRPS
JADLPJ010000008.region002	JADLQY010000009.region001	0.00270186	0.994604	1	0.996397	furan - furan	furan
AP017900.1.region014	WMKE01000290.1.region001	0.0028463	0.994316	1	0.996205	NRPS - NRPS	NRPS
JADLQM010000004.region001	JADLRU010000001.region004	0.010458	0.979193	1	0.986056	butyrolactone - butyrolactone	butyrolactone
JADLPD010000002.region003	JADLRB010000001.region002	0.0283883	0.944029	0.976744	0.972197	NRPS - NRPS	NRPS
JADLQO010000001.region005	JADLRD010000003.region001	0.231141	0.591143	0.911765	0.725597	T1PKS - T1PKS	T1PKS
BMMH01000020.1.region001	JADLRE010000001.region003	0.27357	0.5277	0.807692	0.707211	T1PKS - T1PKS	T1PKS
BAGI01000918.1.region001	QQAZ01000007.1.region001	0.227638	0.596544	0.875	0.73934	ectoine - ectoine	ectoine
JADLPK010000008.region001	VBUU01000033.1.region001	0.109618	0.792781	0.933333	0.882732	terpene - terpene	terpene
CP063662.1.region017	CP073655.1.region016	4.16e-17	1	1	1	terpene - terpene	terpene
BAUA01000009.1.region002	BDCD01000013.1.region002	0.217383	0.61249	0.818182	0.78183	terpene - terpene.NRPS
BAGH01000054.1.region001	LOKT01000001.1.region002	0.201056	0.638312	0.888889	0.781556	terpene - terpene.NRPS
BDAX01000008.1.region001	BDBG01000013.1.region001	0.187377	0.660355	0.833333	0.814326	NRPS - NRPS	NRPS
CP063662.1.region016	WMKC01000253.1.region001	0.00447718	0.991066	1	0.99403	NRPS - NRPS	NRPS
JAAGVC010000012.region001	VBUR01000023.1.region001	0.0685163	0.867662	0.964286	0.922689	arylpolyene - arylpolyene	arylpolyene
BDBZ01000030.1.region001	JADLQN010000003.region001	0.293279	0.499454	0.810811	0.678016	T1PKS - T1PKS	T1PKS
JADLQA010000006.region001	JNFP01000072.1.region001	0.167071	0.69377	1	0.777238	T1PKS - T1PKS	T1PKS
JADLPX010000006.region001	JADLQC010000015.region002	0.00878307	0.982511	1	0.988289	NRPS - NRPS	NRPS
BAUA01000113.1.region001	CP046171.1.region013	0.176986	0.677352	0.916667	0.798145	T1PKS - T1PKS.NRPS-like
BAGN01000084.1.region001	OBEG01000003.1.region004	0.175712	0.67945	0.866667	0.817939	terpene - terpene	terpene
BDBJ01000010.1.region001	JADLQT010000010.region001	0.0578145	0.887713	0.931035	0.948084	arylpolyene - arylpolyene	arylpolyene
JADLPT010000127.region001	MUKP01000067.1.region001	0.221126	0.606644	1	0.718498	NRPS - NRPS	NRPS
JADLQJ010000004.region001	JADLQZ010000004.region002	0.0592356	0.885038	0.964286	0.9371	T1PKS - T1PKS	T1PKS
JADLQH010000003.region001	JADLRD010000003.region001	0.196379	0.645807	0.885714	0.77741	T1PKS - T1PKS	T1PKS
BDAZ01000004.1.region001	BDBY01000247.1.region001	0.154116	0.715519	0.9	0.828586	ectoine - ectoine	ectoine
CAACYE020000001.region019	JADLPH010000003.region001	0.0226065	0.955298	0.947368	0.992984	terpene - terpene	terpene
JADLRG010000008.region001	UGRU01000001.1.region002	0.222611	0.604334	0.891892	0.747518	T1PKS - T1PKS	T1PKS
JADLQS010000002.region001	JAGGMR010000001.region004	0.250257	0.562115	0.756098	0.752641	T1PKS - T1PKS	T1PKS
BDBN01000009.1.region001	CP006850.1.region003	0.07718	0.851597	1	0.897093	T1PKS - T1PKS	T1PKS
JADLPE010000004.region001	LGYZ01000012.1.region001	0.112058	0.78844	1	0.850589	T1PKS - T1PKS	T1PKS
JADLQV010000009.region001	VBUU01000004.1.region001	0.0899575	0.828177	1	0.888057	ranthipeptide.NRPS - ranthipeptide.NRPS	ranthipeptide.NRPS
BDCM01000009.1.region002	JAAXOR010000001.region006	0.125913	0.764029	0.862069	0.887319	NRPS.NAPAA - NRPS.NAPAA	NRPS.NAPAA
BAFO02000032.1.region003	LR134352.1.region019	0.0067602	0.986525	0.979592	1	NRPS - NRPS	NRPS
JADLQG010000010.region001	JADLRT010000024.region001	0.00646374	0.987114	1	0.991382	NRPS - NRPS	NRPS
MVAC01000062.1.region001	WMKB01000033.1.region001	0.283065	0.513996	1	0.62258	NRPS - NRPS	NRPS
JADLPI010000001.region002	VBUR01000002.1.region002	0.0249413	0.95074	1	0.966745	T1PKS - T1PKS	T1PKS
JADLQG010000002.region002	JADLRC010000003.region002	0.137199	0.744425	0.686275	0.921781	terpene.NRPS - terpene.NRPS	terpene.NRPS
BDBN01000036.1.region001	JADLSE010000001.region002	0.0271982	0.946343	1	0.963736	T1PKS - T1PKS	T1PKS
BDCK01000020.1.region001	JADLQY010000003.region002	0.294085	0.498316	0.894737	0.651108	terpene - terpene	terpene
BAFQ01000134.1.region001	CP006850.1.region023	0.243015	0.573026	0.724138	0.776994	terpene - terpene	terpene
BAFX01000124.1.region001	WMKF01000001.1.region001	0.198019	0.643173	0.846154	0.797513	RiPP-like - RiPP-like.NRPS
JADLQI010000002.region001	JADLRJ010000005.region001	0.243561	0.5722	0.888889	0.720755	T1PKS - T1PKS	T1PKS
JADLQG010000010.region001	JADLQY010000007.region001	0.00617864	0.987681	1	0.991762	NRPS - NRPS	NRPS
BAGK01000121.1.region001	VMSD01000010.1.region001	0.152676	0.717958	1	0.796432	ectoine - ectoine	ectoine
BDBN01000074.1.region001	JADLPP010000023.region001	0.231112	0.591189	0.851852	0.74469	T1PKS - T1PKS	T1PKS
CP073655.1.region023	WMKE01000290.1.region001	0.0504795	0.901589	0.925926	0.961642	NRPS - NRPS	NRPS
BDCM01000012.1.region002	PSZD01000003.1.region002	0.260067	0.547501	0.616667	0.788355	T1PKS.redox-cofactor.furan.NRPS - redox-cofactor.NRPS
JAAGVA010000001.region001	JADLSG010000001.region002	0.209558	0.624798	0.764706	0.812501	NRPS - NRPS	NRPS
JADLQX010000033.region001	JADLRE010000023.region001	0.14214	0.735924	0.833333	0.867046	RiPP-like - RiPP-like	RiPP-like
CP022088.2.region032	JAAGUX010000031.region001	0.195791	0.646751	0.911765	0.771483	T1PKS - T1PKS	T1PKS
BAFU01000001.1.region001	JADLQT010000003.region001	0.146276	0.728844	1	0.804965	T1PKS - T1PKS	T1PKS
PYHS01000006.1.region002	UGRU01000001.1.region001	0.127039	0.762061	0.878049	0.878738	T1PKS - T1PKS	T1PKS
BDBC01000015.1.region001	LWUB01000033.1.region001	0.118876	0.776379	0.866667	0.892292	T1PKS - T1PKS	T1PKS
BAGA01000070.1.region001	JADLQZ010000022.region001	0.199701	0.640478	0.666667	0.851787	NRPS-like - NRPS-like	NRPS-like
JAAGUY010000001.region003	JAAGUZ010000081.region001	0.0174262	0.965451	1	0.976765	T1PKS - T1PKS	T1PKS
AP006618.1.region019	JADLPM010000022.region002	0.00255628	0.994894	1	0.996592	furan - furan	furan
JADLPM010000002.region001	JADLQI010000016.region001	0.0284405	0.943928	0.962264	0.976514	T3PKS.redox-cofactor - T3PKS.redox-cofactor	T3PKS.redox-cofactor
BAFT02000027.1.region003	JADLPG010000004.region001	0.203915	0.633751	0.885714	0.767361	T1PKS - T1PKS	T1PKS
BAGN01000006.1.region002	JADLPD010000005.region001	0.227172	0.597264	0.837838	0.753356	T1PKS - T1PKS	T1PKS
BDBD01000025.1.region001	JADLPQ010000021.region001	0.291198	0.5024	0.894737	0.657198	terpene - terpene	terpene
CAACYE020000001.region010	JACETW010000013.region001	0.00311917	0.993771	1	0.995841	furan - furan	furan
BBYQ01000120.1.region001	PXZE01000101.1.region001	0.0535374	0.895792	0.92	0.964236	T1PKS - T1PKS	T1PKS
AP017900.1.region017	WMKC01000189.1.region001	0.0259233	0.948825	1	0.965436	terpene - terpene.NAPAA
CP022088.2.region032	JAAXOS010000013.region001	0.190912	0.654623	0.827586	0.807589	T1PKS - T1PKS	T1PKS
JADLQR010000001.region005	VBUR01000031.1.region001	0.0933087	0.822089	0.833333	0.935184	NRPS - RiPP-like.NRPS
AP006618.1.region002	JADLQG010000002.region001	0.276948	0.522804	0.724138	0.728542	NAPAA - NAPAA	NAPAA
JNCT01000131.1.region001	WMKH01000242.1.region001	8.49e-05	0.99983	1	0.999887	NRPS-like - NRPS-like	NRPS-like
JADLPC010000031.region001	JADLRT010000024.region001	0.0368172	0.927721	0.97619	0.960097	NRPS - NRPS	NRPS
JADLPR010000002.region001	JADLQD010000005.region002	0.259593	0.548202	0.85	0.720542	terpene - terpene	terpene
BDBP01000021.1.region001	JADLQQ010000003.region003	0.274374	0.526532	0.833333	0.696072	T1PKS - T1PKS	T1PKS
JADLPV010000003.region002	JADLSF010000005.region002	0.241141	0.575867	0.692308	0.78553	T1PKS - T1PKS	T1PKS
BDBJ01000014.1.region001	JADLPO010000011.region002	0.00405929	0.991898	1	0.994588	NRPS - NRPS	NRPS
JADLQC010000004.region002	JADLQH010000007.region002	0.29433	0.49797	0.5	0.774226	NRPS - NRPS	NRPS
BMMH01000001.1.region002	JADLQO010000003.region003	0.277873	0.521468	0.833333	0.69617	ectoine - ectoine	ectoine
JAAGUZ010000031.region001	JAAGVA010000014.region001	0.101312	0.807641	0.9	0.898992	RiPP-like - ranthipeptide.RiPP-like.NRPS
JADLSC010000002.region002	VBUU01000007.1.region002	0.12986	0.757143	0.891304	0.865561	T1PKS - T1PKS	T1PKS
BAFU01000001.1.region001	FTOW01000003.1.region001	0.145911	0.729467	1	0.805451	T1PKS - T1PKS	T1PKS
BAFZ01000108.1.region001	JAAGVC010000003.region001	0.234382	0.586171	0.892857	0.726479	NRPS - NRPS	NRPS
BAGB01000003.1.region001	JAAXPE010000005.region001	0.229954	0.592971	0.846154	0.755926	T1PKS - T1PKS	T1PKS
BDBT01000008.1.region001	QNRE01000004.1.region002	0.272996	0.528534	0.815789	0.699414	T1PKS - T1PKS	T1PKS
JADLPX010000005.region002	JADLPZ010000002.region001	0.0189771	0.962406	1	0.978543	NRPS - NRPS	NRPS
JADLRV010000021.region001	PSZE01000002.1.region003	0.292364	0.500749	0.777778	0.693683	NRPS - NRPS	NRPS
JADLPJ010000001.region001	JADLRT010000001.region001	0.162268	0.701795	0.777778	0.872532	ectoine - ectoine	ectoine
BAUA01000208.1.region001	LRRM01000016.1.region002	0.198124	0.643004	0.763158	0.825942	T1PKS - T1PKS	T1PKS
AP017900.1.region019	WMKD01000299.1.region001	0.0010395	0.997922	1	0.998614	terpene - terpene	terpene
BDBN01000074.1.region001	JADLPZ010000006.region001	0.245346	0.569503	0.891892	0.717205	T1PKS - T1PKS	T1PKS
BDBI01000028.1.region002	SNXK01000009.1.region001	4.16e-17	1	1	1	T1PKS - T1PKS	T1PKS
BAFQ01000006.1.region001	JNFP01000072.1.region001	0.23319	0.587998	0.92	0.723747	T1PKS - T1PKS	T1PKS
BAFY01000216.1.region001	BAGE01000048.1.region001	0.29174	0.501633	0.636364	0.73465	RiPP-like - RiPP-like.NRPS
BDAX01000010.1.region001	BDBZ01000026.1.region001	0.287838	0.507175	0.714286	0.716216	ranthipeptide - ranthipeptide.RiPP-like.NRPS
MOYO01000001.1.region002	WMKH01000321.1.region001	0.0040665	0.991884	1	0.994578	terpene.NRPS - terpene.NRPS	terpene.NRPS
BDCC01000012.1.region003	JADLRY010000017.region001	0.239321	0.578632	0.857143	0.736778	ectoine - ectoine	ectoine
JADLPG010000003.region002	JADLQC010000011.region002	0.000765716	0.998469	1	0.998979	furan - furan	furan
CP063662.1.region019	WMKE01000379.1.region001	0.0505536	0.901448	0.933333	0.962138	NRPS - NRPS	NRPS
JABMCZ010000003.region001	KV411304.1.region025	0.00127869	0.997444	1	0.998295	RiPP-like.NRPS - RiPP-like.NRPS	RiPP-like.NRPS
BAGA01000127.1.region002	JNFP01000037.1.region001	0.284832	0.511465	0.76	0.722002	furan - furan	furan
JACVEM010000014.region001	JADLQU010000013.region001	0.0240706	0.952438	0.926829	0.995355	arylpolyene - arylpolyene	arylpolyene
WMKC01000319.1.region001	WMKF01000053.1.region001	4.16e-17	1	1	1	NRPS - NRPS	NRPS
BDCB01000022.1.region001	JAAGVB010000025.region001	0.189523	0.656874	1	0.747303	T1PKS - T1PKS	T1PKS
JADLPY010000001.region014	PSZE01000039.1.region001	0.298463	0.492154	0.763158	0.686912	T1PKS - T1PKS	T1PKS
PSZE01000022.1.region001	QQAZ01000006.1.region003	0.25932	0.548608	0.933333	0.687705	terpene - terpene	terpene
JAAXOT010000003.region002	JADLPH010000004.region001	0.287726	0.507334	0.789474	0.692203	T1PKS - T1PKS	T1PKS
BDBI01000012.1.region003	VMSD01000004.1.region002	0.23512	0.585041	0.75	0.779099	NRPS - NRPS	NRPS
JADLRQ010000005.region001	JOEJ01000008.1.region003	0.285628	0.510328	0.809524	0.696624	terpene - terpene	terpene
BAGN01000084.1.region001	JAAGUY010000014.region001	0.22991	0.593039	0.941176	0.72914	terpene - terpene	terpene
JADLPK010000015.region001	LR215973.1.region003	0.0564236	0.890336	0.928571	0.952705	arylpolyene - arylpolyene	arylpolyene
CP031418.1.region011	JADLPH010000023.region001	0.0141283	0.971943	0.97619	0.988961	NRPS - NRPS	NRPS
JADLQP010000001.region002	VBUR01000002.1.region001	0.156009	0.71232	0.875	0.850321	RiPP-like - RiPP-like	RiPP-like
BAGB01000012.1.region001	BDCC01000035.1.region002	0.283455	0.513436	0.678571	0.730631	T1PKS.lanthipeptide-class-v.terpene.NRPS - terpene.NRPS
JADLPP010000023.region001	JADLRD010000003.region001	0.216349	0.614108	0.923077	0.736809	T1PKS - T1PKS	T1PKS
CP017839.1.region028	WMKE01000457.1.region001	0.0342823	0.932611	0.928571	0.985838	NRPS - NRPS	NRPS
JADLPH010000015.region001	JADLQH010000006.region002	0.213785	0.618134	0.903226	0.750564	terpene.NRPS - terpene.NRPS	terpene.NRPS
KV411303.1.region007	PSZB01000028.1.region001	0.170953	0.687319	0.944444	0.795008	T1PKS - T1PKS	T1PKS
BDBA01000092.1.region001	CP003876.1.region047	0.159255	0.706852	0.882353	0.826875	ranthipeptide - ranthipeptide	ranthipeptide
BAFR01000063.1.region001	JADLQH010000004.region003	0.299747	0.490355	0.894737	0.64356	terpene - terpene	terpene
BAFV01000003.1.region001	JADLPW010000003.region001	0.292446	0.500633	0.833333	0.670777	T1PKS - T1PKS	T1PKS
BDAZ01000001.1.region002	MUKP01000033.1.region001	0.233857	0.586974	0.888889	0.728572	T1PKS - T1PKS	T1PKS
JADLPB010000005.region001	JADLQH010000007.region001	0.139375	0.740676	0.777778	0.887712	NAPAA - NAPAA	NAPAA
BAGF01000072.1.region001	BJXA01000147.1.region001	0.178725	0.674493	0.818182	0.834427	RiPP-like - RiPP-like	RiPP-like
BDAV01000005.1.region001	BDCA01000019.1.region002	0.213681	0.618297	0.78125	0.792473	terpene - terpene	terpene
WMKE01000160.1.region001	WMKF01000158.1.region001	4.16e-17	1	1	1	ranthipeptide - ranthipeptide	ranthipeptide
BAGG01000017.1.region001	LGYZ01000072.1.region001	0.246288	0.568082	1	0.671616	NRPS - NRPS	NRPS
BMMH01000001.1.region002	JADLPP010000007.region002	0.230006	0.59289	0.833333	0.754436	ectoine - ectoine	ectoine
BAGG01000049.1.region001	JADLQF010000003.region001	0.257597	0.551162	0.769231	0.743806	arylpolyene - arylpolyene	arylpolyene
JADLPG010000003.region002	JADLPJ010000008.region002	0.00134876	0.997304	1	0.998202	furan - furan	furan
WMKF01000158.1.region001	WMKG01000108.1.region001	4.16e-17	1	1	1	ranthipeptide - ranthipeptide	ranthipeptide
BAWD02000017.1.region001	MVAC01000010.1.region001	0.000197628	0.999605	1	0.999736	terpene - terpene	terpene
BGC0002352	CP073655.1.region004	0.246656	0.567527	1	0.676253	NRPS - NRPS	NRPS
BAGM01000035.1.region002	BDBL01000003.1.region002	0.235754	0.584073	0.769231	0.770189	other - other	other
JADLPX010000007.region001	JADLRT010000009.region001	0.0489782	0.904443	0.92	0.961157	NAPAA - NAPAA	NAPAA
BDBD01000013.1.region001	PSZD01000001.1.region003	0.291813	0.501529	0.828571	0.676143	T1PKS - T1PKS	T1PKS
BDBF01000003.1.region001	JADLQA010000006.region001	0.218818	0.610245	0.92	0.742909	T1PKS - T1PKS	T1PKS
CP031418.1.region009	JADLQU010000004.region001	0.00308866	0.993832	1	0.995882	terpene - terpene	terpene
JADLQH010000005.region002	UGSN01000001.1.region002	0.267547	0.536487	0.777778	0.734788	furan - furan	furan
BAGG01000032.1.region001	JADLPP010000003.region001	0.297558	0.493424	0.777778	0.689182	butyrolactone - butyrolactone	butyrolactone
JADLQH010000004.region003	JADLQZ010000013.region001	0.00289123	0.994226	1	0.996145	terpene - terpene	terpene
BAGA01000059.1.region001	BAUA01000035.1.region001	0.263156	0.54294	0.809524	0.726586	terpene - terpene	terpene
JADLPD010000013.region001	JADLQL010000001.region006	0.256563	0.552699	0.666667	0.783842	ectoine - ectoine	ectoine
JADLPF010000003.region002	VBUT01000002.1.region001	0.235479	0.584492	0.758621	0.782321	NRPS - NRPS	NRPS
JACVEM010000008.region001	JADLQH010000007.region001	0.140368	0.738967	0.777778	0.886388	NAPAA - NAPAA	NAPAA
BAUA01000161.1.region001	PXZE01000007.1.region001	0.220271	0.607977	0.9	0.752971	RiPP-like - RiPP-like	RiPP-like
BDAZ01000012.1.region001	BDBY01000017.1.region001	0.138715	0.741812	0.941176	0.844686	ranthipeptide.NRPS - ranthipeptide.NRPS	ranthipeptide.NRPS
BAFX01000059.1.region001	UGRU01000001.1.region008	0.252077	0.559388	1	0.668341	terpene - terpene	terpene
BAFW01000081.1.region001	BAGM01000056.1.region001	0.174608	0.681273	0.814815	0.841017	arylpolyene - arylpolyene	arylpolyene
JADLPP010000014.region001	JADLQF010000003.region004	0.05108	0.900449	1	0.937846	NRPS - NRPS	NRPS
PSZA01000007.1.region001	PSZC01000003.1.region001	0.116697	0.780225	0.925	0.878897	T1PKS - T1PKS	T1PKS
BDBS01000051.1.region001	CP063662.1.region003	0.276549	0.523381	1	0.638286	terpene - terpene	terpene
BDBD01000001.1.region001	FOTX01000002.1.region005	0.183274	0.667041	0.888889	0.793598	ectoine - ectoine	ectoine
JADLSF010000005.region002	PSZF01000002.1.region002	0.232706	0.588741	0.654545	0.808284	T1PKS - T1PKS	T1PKS
BGC0000709	BGC0000713	0.25084	0.561241	0.761905	0.755126	amglyccycl - amglyccycl	amglyccycl
CP031418.1.region014	JADLQZ010000003.region003	0.00574343	0.988546	1	0.992342	NAPAA - NAPAA	NAPAA
JADLQH010000010.region001	NXEH01000001.1.region003	0.0383837	0.924706	0.964912	0.962776	arylpolyene - arylpolyene	arylpolyene
JADLPN010000002.region001	LRRM01000005.1.region001	0.114109	0.784803	0.804878	0.911481	T1PKS.LAP - T1PKS.LAP	T1PKS.LAP
JADLQW010000006.region002	PSZA01000006.1.region002	0.0324629	0.936128	0.961538	0.973223	T1PKS.NRPS-like - T1PKS.NRPS-like	T1PKS.NRPS-like
JACETW010000050.region001	JADLQH010000007.region002	0.261592	0.545246	0.8	0.721211	NRPS - NRPS	NRPS
JADLQC010000001.region005	JADLRG010000006.region002	0.0302995	0.940319	1	0.964632	NRPS - NRPS	NRPS
JADLPF010000001.region008	JADLPT010000028.region001	0.088938	0.830034	0.9375	0.908609	thioamitides - thioamitides	thioamitides
JACVEM010000016.region001	LN868939.1.region004	0.00968243	0.980729	1	0.98709	furan - furan	furan
JADLPO010000027.region001	JADLRB010000001.region003	0.169313	0.690041	0.78	0.85163	T1PKS - T1PKS	T1PKS
CP023778.1.region003	JADLRY010000001.region002	0.0131152	0.973942	1	0.982513	NRPS - NRPS	NRPS
BAFY01000041.1.region001	BAGJ01000029.1.region001	0.27663	0.523265	0.678571	0.74676	terpene.NRPS - terpene.NRPS	terpene.NRPS
BAGJ01000065.1.region001	JAAXOO010000007.region002	0.134137	0.74972	1	0.821151	terpene - terpene	terpene
JADLPI010000004.region002	JADLRQ010000005.region001	0.241727	0.574978	0.782609	0.756181	terpene - terpene	terpene
JADLSE010000002.region002	PSZD01000011.1.region001	0.195474	0.647263	0.962264	0.754808	RiPP-like.NRPS - RiPP-like.NRPS	RiPP-like.NRPS
JABMCZ010000001.region011	JADLSA010000016.region003	0.102024	0.80636	0.913043	0.901442	NRPS-like - NRPS-like.CDPS.NRPS
JADLSE010000001.region001	PSZB01000007.1.region001	0.0317149	0.937576	0.944444	0.983055	terpene - terpene	terpene
JADLPV010000003.region002	JADLQB010000003.region005	0.151931	0.719221	0.851064	0.850475	T1PKS - T1PKS	T1PKS
JADLQF010000004.region001	JADLSG010000015.region001	0.167062	0.693785	0.75	0.867621	T1PKS - T1PKS	T1PKS
AP006618.1.region019	JADLQN010000001.region014	0.153374	0.716776	0.869565	0.849729	furan - furan	furan
BAFV01000003.1.region001	JADLPN010000006.region001	0.290188	0.503833	0.833333	0.673787	T1PKS - T1PKS	T1PKS
PSZB01000010.1.region001	PSZD01000010.1.region001	0.00164394	0.996715	1	0.997808	betalactone - betalactone	betalactone
BDBL01000005.1.region001	JADLPS010000003.region004	0.153609	0.716379	0.813559	0.868483	NRPS.NAPAA - NRPS.NAPAA	NRPS.NAPAA
JADLPO010000011.region002	JADLQK010000003.region003	0.00263259	0.994742	1	0.99649	NRPS - NRPS	NRPS
JADLQT010000002.region001	LN868939.1.region006	0.0754832	0.854731	1	0.902254	terpene - terpene	terpene
CP063662.1.region027	RCNK01000066.1.region001	0.283065	0.513996	1	0.62258	NRPS - NRPS	NRPS
BDAV01000012.1.region002	NXEH01000005.1.region001	0.230334	0.592385	0.92	0.725715	T1PKS - T1PKS	T1PKS
JADLPH010000011.region002	JADLQT010000012.region001	0.103947	0.802912	0.918033	0.889744	NRPS - RiPP-like.NRPS
BBXO01000003.1.region001	JAAXOP010000003.region001	0.299996	0.490005	0.75	0.684853	T1PKS - T1PKS	T1PKS
BAGD01000065.1.region001	UGRY01000007.1.region001	4.16e-17	1	1	1	NAPAA - NAPAA	NAPAA
BAGA01000070.1.region001	JADLRP010000036.region001	0.204913	0.632163	0.642857	0.853132	NRPS-like - NRPS-like	NRPS-like
JAAGUY010000014.region001	JAAGUZ010000019.region001	0.0623938	0.879105	0.894737	0.951545	terpene - terpene	terpene
CP046172.1.region001	JADLPZ010000006.region001	0.275476	0.524935	0.815789	0.698875	T1PKS - T1PKS	T1PKS
JADLPX010000002.region002	JADLRD010000017.region001	0.174971	0.680673	0.888889	0.804668	ectoine - ectoine	ectoine
JADLPB010000003.region001	JADLQK010000004.region001	0.15046	0.721718	0.736842	0.891784	terpene - terpene	terpene
JAAGVA010000002.region001	JADLPD010000005.region001	0.210322	0.623592	0.861111	0.769942	T1PKS - T1PKS	T1PKS
BAFT02000027.1.region003	BAGB01000003.1.region001	0.299996	0.490006	0.777778	0.682921	T1PKS - T1PKS	T1PKS
CP022088.2.region038	JADLPN010000003.region005	0.0518737	0.898943	0.977273	0.941151	NRPS - NRPS	NRPS
JADLPI010000009.region001	JADLPY010000003.region001	0.120338	0.773805	0.857143	0.895423	terpene - terpene	terpene
CP026746.1.region004	JAAGUZ010000016.region001	0.085158	0.836936	0.913043	0.914978	T1PKS - T1PKS	T1PKS
JADLPD010000018.region001	JADLPV010000003.region001	0.266118	0.538582	0.729167	0.748913	arylpolyene - arylpolyene	arylpolyene
FO082843.1.region001	JAAGUY010000002.region001	0.120969	0.772695	0.911765	0.874203	T1PKS - T1PKS	T1PKS
BDBK01000016.1.region002	RCNK01000116.1.region001	0.237437	0.581502	0.9375	0.714119	NRPS - NRPS	NRPS
PXZE01000117.1.region001	WMKB01000080.1.region001	0.296429	0.495013	0.642857	0.733333	RRE-containing - ranthipeptide
JADLPY010000001.region015	JADLQR010000014.region001	0.177255	0.67691	0.875	0.814943	NAPAA - NAPAA	NAPAA
JADLPH010000006.region001	JADLRB010000004.region001	0.0665846	0.871264	0.888889	0.95085	NRPS - NRPS	NRPS
JAAGUX010000030.region001	JADLQD010000004.region001	0.116695	0.780228	1	0.844407	RiPP-like - RiPP-like.NRPS
JADLQI010000016.region001	JADLQY010000002.region002	0.0387252	0.924049	0.962264	0.962801	T3PKS.redox-cofactor - T3PKS.redox-cofactor	T3PKS.redox-cofactor
BDBM01000060.1.region001	JADLQQ010000006.region002	0.2927	0.500273	0.545455	0.773369	RiPP-like - RiPP-like.NRPS
BAFR01000071.1.region001	BDBC01000050.1.region001	0.146772	0.727998	0.863636	0.860112	arylpolyene - arylpolyene	arylpolyene
BDAU01000013.1.region001	JADLPZ010000021.region001	0.291038	0.502627	0.807692	0.693116	furan - furan	furan
JADLPK010000008.region002	JADLQD010000005.region003	0.245645	0.569051	0.728814	0.770042	NRPS - NRPS	NRPS
BGC0000191	BGC0000192	0.0719246	0.861324	0.95	0.926958	PKS-like.T2PKS - PKS-like.T2PKS	PKS-like.T2PKS
JADLPM010000018.region001	NXEG01000051.1.region001	0.00185617	0.996291	1	0.997525	terpene - terpene.NRPS
JADLPV010000004.region002	LWUB01000023.1.region002	0.189263	0.657294	0.966667	0.76915	terpene.NRPS - terpene.NRPS	terpene.NRPS
JADLPS010000003.region003	PSZA01000001.1.region001	0.0992131	0.811417	0.906977	0.90298	NRPS - NRPS	NRPS
JADLQC010000003.region002	JADLQG010000005.region002	0.0315735	0.93785	0.949153	0.97659	T1PKS - T1PKS	T1PKS
JAAGVC010000004.region001	LOKT01000022.1.region001	0.297157	0.493988	0.4375	0.796928	RiPP-like.NRPS - RiPP-like.NRPS	RiPP-like.NRPS
JADLPQ010000004.region001	VFPG01000001.1.region006	0.264195	0.541409	0.789474	0.720935	T1PKS - T1PKS	T1PKS
CP031418.1.region017	JADLPD010000010.region001	0.0034226	0.993167	1	0.995437	furan - furan	furan
BDCA01000003.1.region001	NGAF01000002.1.region002	0.20972	0.624543	0.769231	0.798967	T1PKS - T1PKS	T1PKS
JADLPX010000019.region001	JADLQJ010000001.region001	0.226242	0.598702	0.692308	0.797063	NRPS - terpene.NRPS
JADLQC010000005.region001	JADLQZ010000002.region002	0.0138027	0.972585	1	0.981596	terpene - terpene	terpene
BDBD01000013.1.region001	JADLRZ010000003.region001	0.273433	0.5279	0.833333	0.698915	T1PKS - T1PKS	T1PKS
CP003876.1.region048	JNFP01000002.1.region001	0.0195711	0.961241	1	0.973905	RiPP-like - RiPP-like	RiPP-like
BAGL01000052.1.region001	JACHIT010000002.region007	0.000208584	0.999583	1	0.999722	NRPS - NRPS	NRPS
JADLQH010000003.region001	JADLRL010000010.region001	0.269762	0.533247	0.789474	0.714639	T1PKS - T1PKS	T1PKS
JADLRF010000002.region002	UGRU01000001.1.region022	0.0283213	0.94416	1	0.962238	ectoine - ectoine	ectoine
JADLRQ010000006.region001	LN868939.1.region002	0.216261	0.614246	0.861111	0.760355	T1PKS - T1PKS	T1PKS
JADLRD010000003.region001	JADLRW010000015.region001	0.241714	0.574998	0.833333	0.737159	T1PKS - T1PKS	T1PKS
JADLRW010000005.region003	JADLRY010000006.region001	4.16e-17	1	1	1	T3PKS - T3PKS	T3PKS
PSZD01000014.1.region002	PYHS01000003.1.region001	0.0261814	0.948323	1	0.965091	terpene - terpene	terpene
BAFZ01000108.1.region001	JADMLG010000012.region001	0.269667	0.533387	0.833333	0.705259	NRPS - betalactone.NRPS
BDBB01000026.1.region001	JADLQO010000002.region001	0.104016	0.802787	0.925	0.895496	T1PKS - T1PKS.T2PKS
JADLPO010000004.region001	JADLPV010000001.region006	0.237983	0.58067	0.861111	0.731393	T1PKS - T1PKS	T1PKS
JADLQV010000008.region001	JADLSC010000001.region009	0.100659	0.808814	0.847458	0.922627	NRPS - terpene.NRPS
JADLPM010000003.region001	JADLQJ010000004.region001	0.00495082	0.990123	1	0.993399	T1PKS - T1PKS	T1PKS
BDAU01000053.1.region001	UGSN01000003.1.region009	0.281339	0.516474	0.736842	0.726941	NRPS - NRPS	NRPS
JAAXOS010000015.region001	JADLRK010000016.region001	0.261017	0.546095	0.827586	0.724041	arylpolyene - arylpolyene	arylpolyene
BDBD01000013.1.region001	JADLRP010000012.region001	0.27237	0.529445	0.810811	0.70475	T1PKS - T1PKS	T1PKS
JADLQU010000001.region003	JADLRG010000002.region001	0.0388644	0.923782	0.923077	0.97594	NRPS - NRPS	NRPS
BDBB01000003.1.region001	UGSN01000003.1.region007	0.222057	0.605196	0.769231	0.791104	ectoine - ectoine	ectoine
CP023778.1.region007	JADLSA010000010.region002	0.0536971	0.895489	0.916667	0.957293	T1PKS - T1PKS	T1PKS
BDBF01000043.1.region001	PSZD01000018.1.region001	0.0925463	0.823472	0.677419	0.984849	other - other	other
BDBP01000004.1.region001	JADLQA010000016.region002	0.191165	0.654214	0.709677	0.849984	terpene.NRPS - terpene.NRPS	terpene.NRPS
CP026746.1.region021	JADLPI010000004.region001	0.0753962	0.854892	0.944444	0.923482	NRPS - NRPS	NRPS
RCNK01000026.1.region001	WMKB01000036.1.region001	0.129949	0.756989	0.866667	0.874989	NRPS-like.NRPS - terpene.NRPS
JADLPO010000002.region001	JADLRB010000001.region005	0.000466418	0.999067	1	0.999378	ectoine - ectoine	ectoine
BDBA01000001.1.region001	JACBNG010000001.region001	0.269579	0.533515	0.681818	0.752571	NRPS - T1PKS.NRPS
BDBY01000087.1.region001	LR215973.1.region018	0.2482	0.565203	0.925926	0.695486	T1PKS - T1PKS	T1PKS
PXZE01000149.1.region001	RCNK01000091.1.region001	4.16e-17	1	1	1	terpene - terpene	terpene
BDBK01000019.1.region001	WMKD01000233.1.region001	0.219144	0.609735	0.9375	0.742018	terpene - terpene	terpene
JAAGUZ010000041.region001	JADLRK010000001.region004	0.101419	0.807447	1	0.864774	butyrolactone - butyrolactone	butyrolactone
BAGF01000030.1.region001	JADLPQ010000021.region001	0.159196	0.706952	0.944444	0.815252	terpene - terpene	terpene
JADLRZ010000007.region003	QJKF01000018.1.region002	0.210831	0.622787	0.769231	0.806071	ectoine - ectoine	ectoine
JAAXOP010000002.region003	PSZC01000005.1.region002	0.239485	0.578384	0.941176	0.703781	terpene - terpene	terpene
MOYO01000001.1.region023	WMKC01000140.1.region001	4.16e-17	1	1	1	terpene - terpene	terpene
JADLPJ010000010.region001	JADLQZ010000001.region006	0.151484	0.71998	0.711538	0.896414	T3PKS - T3PKS.redox-cofactor
CP017839.1.region001	JNCT01000033.1.region001	0.00146099	0.99708	1	0.998052	T1PKS - T1PKS	T1PKS
BAFO02000024.1.region001	BJWZ01000083.1.region001	0.201326	0.637881	0.863636	0.786596	T1PKS - T1PKS	T1PKS
JADLPN010000012.region001	UGSN01000002.1.region006	0.0301514	0.940606	1	0.959798	lanthipeptide-class-i - lanthipeptide-class-i.lanthipeptide-class-iv
JADLQU010000005.region001	NXEG01000007.1.region001	0.0782794	0.849569	0.863636	0.946484	T3PKS - T3PKS	T3PKS
JADLPS010000003.region003	NGAF01000018.1.region002	0.139334	0.740747	0.886364	0.856063	NRPS - NRPS	NRPS
BGC0001541	BGC0001542	0.145399	0.730343	1	0.814468	T1PKS - T1PKS	T1PKS
CP003876.1.region001	JADLRJ010000005.region001	0.279737	0.518778	0.783784	0.702561	T1PKS - T1PKS	T1PKS
JAAXOS010000013.region001	LGYZ01000012.1.region001	0.142765	0.734852	1	0.809647	T1PKS - T1PKS	T1PKS
JADLPD010000006.region002	JADLPO010000001.region002	0.00617874	0.987681	0.981818	1	T1PKS - T1PKS	T1PKS
JADLRK010000003.region001	JADLSF010000001.region003	0.031624	0.937752	1	0.957835	T1PKS - T1PKS	T1PKS
BAGD01000097.1.region001	JADLRM010000007.region002	0.0519514	0.898796	0.934783	0.957273	NRPS - NRPS	NRPS
PSYZ01000012.1.region002	PSZE01000006.1.region002	0.0844013	0.838321	0.92	0.915356	T1PKS.NRPS-like - T1PKS.NRPS-like.NRPS
JADLQW010000006.region001	UGRU01000001.1.region026	0.145998	0.729319	0.816901	0.871587	RiPP-like.NRPS - RiPP-like.NRPS	RiPP-like.NRPS
JADLPH010000014.region001	JADLPV010000003.region001	0.287414	0.507779	0.709677	0.726126	arylpolyene - arylpolyene	arylpolyene
JADLQS010000001.region002	JADLRB010000001.region004	0.0810067	0.844549	0.878049	0.934234	NRPS - NRPS	NRPS
BDCA01000003.1.region001	PSZC01000003.1.region002	0.222043	0.605218	0.789474	0.775957	T1PKS - T1PKS	T1PKS
BAFS01000095.1.region001	BAFX01000059.1.region001	0.281815	0.51579	0.9	0.656974	terpene - terpene	terpene
JAAXOT010000003.region002	JADLRG010000008.region001	0.287454	0.507722	0.789474	0.692565	T1PKS - T1PKS	T1PKS
BDCJ01000024.1.region001	JACETW010000032.region001	0.163036	0.700508	1	0.782618	T1PKS - T1PKS	T1PKS
BDAZ01000001.1.region002	JADLPJ010000004.region001	0.280602	0.517534	0.789474	0.700187	T1PKS - T1PKS	T1PKS
FO082843.1.region001	JADLPY010000001.region014	0.0716726	0.861792	0.969697	0.917923	T1PKS - T1PKS	T1PKS
BAGC01000008.1.region001	JADLRG010000005.region002	0.188359	0.658761	0.517241	0.9163	terpene.NRPS - terpene.NRPS	terpene.NRPS
NXEG01000005.1.region001	QCYJ01000005.1.region001	0.22042	0.607745	0.911765	0.736654	T1PKS - T1PKS	T1PKS
AP017900.1.region011	CP073655.1.region028	0.179899	0.672566	0.76087	0.840896	NRPS-like - NRPS-like	NRPS-like
BAGC01000055.1.region001	CP063662.1.region001	0.248899	0.564153	0.9	0.708135	NRPS - NRPS	NRPS
JADLPH010000005.region002	JADLRG010000006.region002	0.0649408	0.874336	0.954545	0.938399	NRPS - NRPS	NRPS
JADLQA010000018.region001	JADLQU010000003.region001	0.138991	0.741337	0.777778	0.888224	NAPAA - NAPAA	NAPAA
JADLRQ010000006.region001	JADLRS010000014.region001	0.227578	0.596636	0.911765	0.7273	T1PKS - T1PKS	T1PKS
JABMCZ010000002.region002	JADLRW010000014.region002	0.0276687	0.945428	0.983607	0.970183	terpene.butyrolactone.PKS-like.NRPS - terpene.butyrolactone.PKS-like.NRPS	terpene.butyrolactone.PKS-like.NRPS
BDBN01000072.1.region001	JADLSE010000001.region006	0.0420952	0.917582	1	0.943873	NRPS - lassopeptide.terpene.NRPS
JADLRB010000001.region003	JADLRP010000002.region003	0.127968	0.760439	0.866667	0.883113	T1PKS - T1PKS	T1PKS
AP017900.1.region007	CP017839.1.region006	0.137857	0.743291	0.894737	0.869261	RRE-containing - ranthipeptide
PSZF01000008.1.region001	VBUR01000002.1.region002	0.011618	0.976899	1	0.984509	T1PKS - T1PKS	T1PKS
JADLPS010000012.region002	JADLRF010000007.region001	0.00219469	0.995615	1	0.997074	arylpolyene - arylpolyene	arylpolyene
JAAXOS010000010.region003	JADLQX010000030.region001	0.169103	0.690389	0.909091	0.816953	ectoine - ectoine	ectoine
FTOW01000001.1.region004	JADLPZ010000024.region001	0.0372766	0.926836	0.958333	0.966171	NRPS - NRPS	NRPS
BAFT02000057.1.region002	JADLQS010000020.region002	0.261427	0.545491	0.555556	0.805037	RiPP-like.NRPS - RiPP-like.NRPS	RiPP-like.NRPS
BJWZ01000003.1.region001	JADLQE010000001.region007	0.294075	0.49833	0.864865	0.663633	T1PKS - T1PKS	T1PKS
CP073655.1.region006	WMKF01000001.1.region001	0.0169023	0.966481	0.975	0.988575	RiPP-like.NRPS - RiPP-like.NRPS	RiPP-like.NRPS
FTOW01000015.1.region001	JADLPX010000021.region001	0.00356788	0.992877	1	0.995243	furan - furan	furan
BDBY01000087.1.region001	PSZF01000030.1.region001	0.133794	0.750313	1	0.821608	T1PKS - T1PKS	T1PKS
JABELX010000003.region002	JADLRH010000010.region001	0.207865	0.627479	0.785714	0.807151	RiPP-like.NRPS - RiPP-like.NRPS	RiPP-like.NRPS
JADLPD010000002.region001	JADLQU010000001.region003	4.16e-17	1	1	1	NRPS - NRPS	NRPS
BBXO01000003.1.region001	NGAF01000002.1.region002	0.208383	0.626657	0.918919	0.754889	T1PKS - T1PKS	T1PKS
BDBC01000015.1.region001	FTOW01000003.1.region001	0.28413	0.51247	0.75	0.707086	T1PKS - T1PKS	T1PKS
JACETW010000001.region003	JADLRK010000014.region001	0.268618	0.534919	0.636364	0.777701	ectoine - ectoine	ectoine
JADLRH010000006.region001	JADLRM010000007.region002	0.0771473	0.851657	0.916667	0.927051	NRPS - NRPS	NRPS
JADLSG010000002.region002	LR215973.1.region013	0.0411641	0.919366	0.955556	0.964809	NRPS - NRPS	NRPS
BDBB01000015.1.region001	JADLSC010000002.region001	0.285981	0.509824	0.79661	0.702977	arylpolyene - arylpolyene	arylpolyene
JADLRJ010000005.region001	PSZB01000028.1.region001	0.194129	0.649428	0.891892	0.782688	T1PKS - T1PKS	T1PKS
JADLPY010000002.region002	JADLRU010000001.region001	0.230452	0.592205	0.72549	0.787752	T1PKS - T1PKS	T1PKS
BDBV01000019.1.region001	VBUR01000005.1.region002	0.21975	0.60879	0.857143	0.756206	RiPP-like - RiPP-like.NRPS
BAFZ01000002.1.region001	BDCI01000008.1.region001	0.288717	0.505924	0.75	0.70345	T1PKS - T1PKS	T1PKS
BGC0001030	BGC0002605	0.285516	0.510487	0.928571	0.650859	T1PKS.NRPS - T1PKS.NRPS	T1PKS.NRPS
JADLSG010000011.region001	LR215973.1.region004	0.00516257	0.989702	1	0.993117	terpene - terpene	terpene
BAFZ01000108.1.region001	BBXO01000101.1.region001	0.220517	0.607594	0.954545	0.723432	NRPS - NRPS	NRPS
JADLRV010000018.region001	JADLSA010000016.region001	4.16e-17	1	1	1	terpene - terpene	terpene
BDBD01000011.1.region005	BDBI01000051.1.region001	0.149285	0.723715	0.875	0.852064	NRPS-like.betalactone.hglE-KS.NRPS - T1PKS.hglE-KS.NRPS-like.betalactone.NRPS
BDBC01000012.1.region002	LR215973.1.region009	0.258998	0.549084	0.833333	0.724755	ectoine - ectoine	ectoine
CP059737.1.region001	MVAC01000009.1.region001	0.000276345	0.999447	1	0.999632	PKS-like.amglyccycl - PKS-like.amglyccycl	PKS-like.amglyccycl
FTOW01000026.1.region001	NXEH01000001.1.region002	0.0341445	0.932877	0.96875	0.96869	NRPS-like - NRPS-like	NRPS-like
BAGG01000002.1.region001	JAAGUY010000002.region001	0.249826	0.56276	0.857143	0.718668	T1PKS - T1PKS	T1PKS
JADLPU010000002.region001	UGRY01000002.1.region003	0.0719528	0.861272	1	0.909191	T1PKS - T1PKS	T1PKS
MVAC01000003.1.region001	PXZE01000050.1.region001	4.16e-17	1	1	1	butyrolactone - butyrolactone	butyrolactone
JADLQK010000001.region001	NXEG01000002.1.region002	0.229695	0.59337	0.772727	0.777297	NRPS - NRPS	NRPS
BDBC01000047.1.region002	JADLRZ010000006.region001	0.0096176	0.980857	1	0.987177	terpene.NRPS - terpene.NRPS	terpene.NRPS
BAFY01000180.1.region001	JADLQR010000004.region003	0.017764	0.964788	1	0.976315	NRPS - NRPS	NRPS
JADLQE010000001.region007	VBUU01000001.1.region002	0.28164	0.516041	0.675676	0.732633	T1PKS - T1PKS	T1PKS
JADLQM010000001.region007	QJKF01000006.1.region001	0.297404	0.493642	0.714286	0.698951	T1PKS - T1PKS	T1PKS
JADLPG010000009.region001	JADLPH010000032.region001	0.00698124	0.986086	1	0.990692	NRPS-like - NRPS-like	NRPS-like
BDCK01000037.1.region001	JACBNG010000061.region001	0.215836	0.614913	0.8	0.792218	T1PKS.furan - T1PKS.furan	T1PKS.furan
JADLPT010000096.region001	JADLQE010000001.region007	0.163729	0.69935	1	0.781695	T1PKS - T1PKS	T1PKS
JADLQH010000010.region001	JADLQS010000014.region001	0.0360693	0.929162	0.964912	0.965862	arylpolyene - arylpolyene	arylpolyene
JADLPO010000002.region001	LN868938.1.region007	0.00399556	0.992025	1	0.994673	ectoine - ectoine	ectoine
JAAGUZ010000024.region001	JADLQX010000030.region001	0.155521	0.713145	1	0.792639	ectoine - ectoine	ectoine
CAACYE020000001.region023	JADLQZ010000001.region005	0.00158474	0.996833	1	0.997887	ectoine - ectoine	ectoine
WMKB01000064.1.region001	WMKG01000095.1.region001	0.00440796	0.991203	1	0.994123	indole.NRPS - indole.NRPS	indole.NRPS
BAFP01000009.1.region001	BAGG01000009.1.region001	0.271648	0.530496	0.777778	0.718114	NAPAA - PKS-like.NAPAA
JADLPB010000009.region001	JADLRG010000001.region001	0.224899	0.600782	0.75	0.790135	ranthipeptide - ranthipeptide	ranthipeptide
BDCM01000004.1.region001	MUKP01000033.1.region001	0.244869	0.570223	0.928571	0.706281	T1PKS - T1PKS	T1PKS
CAACYE020000001.region001	LN868938.1.region006	0.0897479	0.828559	0.878049	0.923741	NRPS - NRPS	NRPS
BDBJ01000116.1.region001	JADLQI010000019.region001	0.00533103	0.989366	1	0.992892	T1PKS - T1PKS	T1PKS
JADLQI010000002.region001	JADLQT010000003.region001	0.00147096	0.99706	1	0.998039	T1PKS - T1PKS	T1PKS
JADLRJ010000006.region001	UGRU01000001.1.region022	0.178429	0.674979	0.923077	0.787736	ectoine - ectoine	ectoine
BDBJ01000012.1.region001	JADLPB010000005.region001	0.00574343	0.988546	1	0.992342	NAPAA - NAPAA	NAPAA
FO082843.1.region016	JAAGVC010000038.region001	0.0830801	0.840742	0.967742	0.903384	NRPS - NRPS	NRPS
BAWD02000014.1.region001	WMKB01000273.1.region001	0.0027073	0.994593	1	0.99639	NRPS - NRPS	NRPS
JADLQB010000001.region007	JADLRU010000002.region001	0.0396201	0.922329	1	0.947173	NRPS - NRPS	NRPS
BDAY01000015.1.region002	CP031418.1.region017	0.278868	0.520031	0.875	0.682022	furan - furan	furan
JADLPV010000003.region005	JADLQP010000006.region002	0.034712	0.931781	1	0.953717	butyrolactone - butyrolactone	butyrolactone
BJWY01000029.1.region001	WMKG01000005.1.region001	0.013679	0.972829	0.958333	0.999769	T1PKS - T1PKS	T1PKS
BAFS01000294.1.region001	BDAZ01000003.1.region001	0.29966	0.490476	0.806452	0.673019	T1PKS - T1PKS	T1PKS
JADLPD010000006.region002	JADLQU010000004.region002	0.00617874	0.987681	0.981818	1	T1PKS - T1PKS	T1PKS
BAGF01000030.1.region001	LRRM01000066.1.region001	0.29851	0.492089	0.7	0.710973	terpene - terpene	terpene
BDAX01000023.1.region001	JADLQZ010000005.region001	0.261858	0.544854	0.837838	0.707107	T1PKS - T1PKS	T1PKS
BDCG01000017.1.region002	JAAXOT010000008.region002	4.16e-17	1	1	1	NRPS - NRPS	NRPS
BDCH01000010.1.region001	CP017839.1.region002	0.246784	0.567334	0.6	0.807251	RiPP-like - RiPP-like	RiPP-like
FTOW01000026.1.region001	JADLQJ010000035.region001	0.00252425	0.994958	1	0.996634	NRPS-like - NRPS-like	NRPS-like
BAUA01000009.1.region002	JADLPF010000001.region009	0.16166	0.702814	0.913043	0.813702	terpene - terpene.NRPS
CP022088.2.region001	UGSN01000004.1.region006	4.16e-17	1	1	1	T1PKS - T1PKS	T1PKS
BAFZ01000061.1.region001	JADLRQ010000001.region005	0.267584	0.536433	0.833333	0.713307	ectoine - ectoine	ectoine
CP031418.1.region005	JADLPX010000002.region002	0.163114	0.700379	0.777778	0.871404	ectoine - ectoine	ectoine
JADLPD010000002.region002	JADLPX010000005.region001	0.223628	0.602753	0.685185	0.808731	T1PKS - T1PKS	T1PKS
JADLRE010000007.region001	JADLRL010000006.region001	0.284877	0.511401	0.895522	0.663286	terpene.NRPS - terpene.NRPS-like.NRPS
BDBD01000019.1.region002	JADLPT010000100.region001	0.198981	0.641632	1	0.734693	butyrolactone - butyrolactone	butyrolactone
JADLPI010000002.region002	JADLPK010000001.region005	0.0522624	0.898207	0.928571	0.954493	NRPS-like.NRPS - NRPS-like.NRPS	NRPS-like.NRPS
JADLRK010000007.region001	JADLSF010000002.region002	0.26409	0.541564	0.596154	0.786081	NRPS - NRPS	NRPS
CP059737.1.region003	WMKE01000369.1.region001	0.0891916	0.829572	0.9	0.91644	terpene - terpene	terpene
JADLQW010000015.region001	JADLRP010000012.region001	0.26091	0.546254	0.891892	0.696452	T1PKS - T1PKS	T1PKS
JADLPD010000004.region001	JADLRA010000001.region006	4.16e-17	1	1	1	T3PKS.redox-cofactor - T3PKS.redox-cofactor	T3PKS.redox-cofactor
JADMLG010000005.region001	LGYZ01000110.1.region001	0.244276	0.571118	0.839506	0.738049	T1PKS.terpene.NRPS - terpene.NRPS
JADLPJ010000019.region001	JADLRA010000001.region001	0.00776266	0.984535	0.97561	1	NRPS - NRPS	NRPS
BAGH01000373.1.region001	JADLQR010000001.region004	0.225097	0.600474	0.888889	0.736907	ranthipeptide - ranthipeptide.NRPS
JADLQT010000002.region002	JADLQZ010000002.region003	0.0255736	0.949507	0.966102	0.977025	T1PKS - T1PKS	T1PKS
CP046171.1.region030	WMKB01000353.1.region001	0.229514	0.593649	0.9	0.740648	RiPP-like - RiPP-like	RiPP-like
JADLPX010000025.region001	JADLQZ010000022.region001	0.00386975	0.992275	1	0.99484	NRPS-like - NRPS-like	NRPS-like
JACBNG010000040.region001	JADLPK010000005.region001	0.18618	0.662303	0.818182	0.811356	T1PKS - T1PKS	T1PKS
JADLPG010000004.region001	JADLQL010000002.region003	0.280507	0.51767	0.810811	0.695046	T1PKS - T1PKS	T1PKS
JADLQB010000002.region002	JADLQR010000014.region001	0.103712	0.803333	0.913043	0.900906	NAPAA - NAPAA	NAPAA
JADLPH010000004.region001	MUKP01000033.1.region001	0.260635	0.54666	0.888889	0.692869	T1PKS - T1PKS	T1PKS
JNFP01000025.1.region001	LRRM01000023.1.region001	0.0482111	0.905902	0.96875	0.947973	NRPS - NRPS	NRPS
BDBY01000345.1.region001	JADLQG010000002.region002	0.0865707	0.834353	0.941176	0.912023	terpene - terpene.NRPS
AP006618.1.region001	JACVEM010000003.region001	0.00123115	0.997539	1	0.998358	T1PKS - T1PKS	T1PKS
JADLQK010000005.region001	JADLQU010000009.region002	0.0566512	0.889907	0.885057	0.964005	RiPP-like.NRPS - RiPP-like.NRPS	RiPP-like.NRPS
BAUA01000035.1.region001	JADLPR010000002.region001	0.289702	0.504523	0.809524	0.688524	terpene - terpene	terpene
BDBW01000030.1.region001	CP046172.1.region004	0.241662	0.575077	0.782609	0.762422	terpene - terpene.NRPS
JADLRN010000026.region001	JADLRP010000036.region001	0.0469146	0.908372	0.96875	0.951663	NRPS-like - NRPS-like	NRPS-like
BGC0000215	BGC0000272	0.27021	0.532594	0.714286	0.738133	T2PKS - T2PKS	T2PKS
BDBB01000045.1.region001	JAAXOS010000022.region001	0.192743	0.651664	0.820513	0.81551	T1PKS.furan - T1PKS.furan.ectoine
JADLQJ010000003.region002	JADLRB010000002.region001	0.0252737	0.950091	0.947368	0.990863	ranthipeptide - ranthipeptide	ranthipeptide
BAFW01000068.1.region001	NGAF01000013.1.region001	0.00576067	0.988512	1	0.992319	terpene - terpene	terpene
JADLRL010000010.region001	JADLRN010000012.region001	0.135259	0.747777	1	0.819655	T1PKS - T1PKS	T1PKS
JADLPG010000017.region001	JADLQC010000003.region001	0.167993	0.692235	0.869565	0.82874	terpene - terpene	terpene
JADLQV010000024.region002	LWUB01000007.1.region003	0.268165	0.535583	0.833333	0.720225	ectoine - ectoine	ectoine
FTOW01000005.1.region001	JADLQT010000002.region003	0.012849	0.974467	1	0.982868	terpene - terpene	terpene
JADLPI010000003.region001	JADLSC010000004.region001	0.172298	0.68509	0.85	0.820795	NRPS-like - NRPS-like	NRPS-like
BDBY01000345.1.region001	JADLQQ010000001.region005	0.201291	0.637937	0.631579	0.866525	terpene - terpene.NRPS
BBXO01000093.1.region001	JAAXPE010000002.region001	0.188471	0.658579	0.923077	0.783503	ectoine - ectoine	ectoine
JADLRU010000013.region001	JADLSF010000010.region001	0.224633	0.601194	0.818182	0.769345	NRPS-like - NRPS-like	NRPS-like
JADLRB010000003.region001	JADMLG010000009.region001	0.197876	0.643403	0.911765	0.7651	T1PKS - T1PKS	T1PKS
BDAZ01000004.1.region001	JADLPD010000013.region001	0.136226	0.746106	1	0.818366	ectoine - ectoine	ectoine
JABMCZ010000002.region002	WMKD01000536.1.region001	0.277607	0.521852	0.888889	0.689791	terpene - terpene.butyrolactone.PKS-like.NRPS
JACVEM010000002.region001	JADLRA010000002.region001	0.00576282	0.988508	1	0.992316	terpene - terpene	terpene
JADLQV010000024.region002	LOKT01000004.1.region003	0.253156	0.557776	1	0.662459	ectoine - ectoine	ectoine
JADLQU010000002.region002	JADLRB010000009.region002	0.00949985	0.981091	0.983051	0.992895	T1PKS - T1PKS	T1PKS
BAGC01000002.1.region001	BDBS01000066.1.region001	0.264449	0.541035	0.863636	0.708456	T1PKS - T1PKS	T1PKS
CP003876.1.region033	CP022088.2.region006	0.00794401	0.984175	1	0.989408	ectoine - ectoine	ectoine
JADLSF010000003.region002	VBUR01000008.1.region001	0.119019	0.776127	0.909091	0.878513	NAPAA - NAPAA	NAPAA
BDCM01000003.1.region001	PSZB01000004.1.region001	0.184997	0.66423	0.896552	0.795169	lassopeptide.terpene.NRPS - terpene.lassopeptide.NRPS
JADLPH010000004.region001	LWUB01000033.1.region001	0.287869	0.50713	0.71875	0.714598	T1PKS - T1PKS	T1PKS
UGSN01000001.1.region005	WMKG01000415.1.region001	0.228558	0.595123	0.9	0.741923	RiPP-like - RiPP-like	RiPP-like
JADLQJ010000008.region001	JADLRP010000011.region001	0.0516395	0.899388	0.904762	0.963145	RiPP-like.NRPS - RiPP-like.NRPS	RiPP-like.NRPS
BDBJ01000014.1.region002	JADLRA010000003.region002	0.233412	0.587657	0.736842	0.7846	terpene.NRPS - terpene.NRPS	terpene.NRPS
JAAXOT010000003.region002	VFPG01000001.1.region006	0.298757	0.491742	0.789474	0.677495	T1PKS - T1PKS	T1PKS
JADLQY010000003.region001	JADLQZ010000004.region002	0.109016	0.793852	0.868852	0.903548	T1PKS - T1PKS	T1PKS
BAFY01000086.1.region001	VBUR01000006.1.region002	0.019958	0.960482	1	0.973389	terpene - terpene	terpene
JADLPO010000044.region001	NXEG01000001.1.region005	0.156535	0.711434	0.736842	0.883685	terpene - terpene	terpene
BAWD02000005.1.region001	PXZE01000025.1.region001	0.063256	0.877489	0.925	0.949612	hglE-KS - hglE-KS	hglE-KS
BAFT02000057.1.region002	BDAY01000015.1.region003	0.267526	0.536518	0.774194	0.72632	RiPP-like.NRPS - RiPP-like.NRPS	RiPP-like.NRPS
BAFR01000003.1.region001	JADLRP010000012.region001	0.29824	0.492467	0.75	0.688272	T1PKS - T1PKS	T1PKS
[truncated: 74,966 more rows]

[truncated: 3 more sheets: Table S9A, Table S9B, Table S9C]
